# Supplementary material for: Bis{5-meth­oxy-2-[(1H-pyrrol-2-yl)methyl­imino­meth­yl]phenolato}zinc(II)
Source: Acta Crystallogr Sect E Struct Rep Online. 2009 Aug 22;65(Pt 9):m1115. doi: 10.1107/S1600536809032784 (PMC2970064; doi:10.1107/S1600536809032784)
Supplement: Supplementary file 2 [file e-65-m1115-Isup2.hkl]

# 
# h,k,l, Fc-squared, Fo-squared, sigma(Fo-squared) and status flag 
# 
data_I
_shelx_title ' tt IN C2/c' 
_shelx_refln_list_code          4 
_shelx_F_calc_maximum      323.15 
_exptl_crystal_F_000      1080.00 
_reflns_d_resolution_high  0.7491 
 
loop_ 
 _symmetry_equiv_pos_as_xyz 
 'x, y, z' 
 '-x, y, -z+1/2' 
 'x+1/2, y+1/2, z' 
 '-x+1/2, y+1/2, -z+1/2' 
 '-x, -y, -z' 
 'x, -y, z-1/2' 
 '-x+1/2, -y+1/2, -z' 
 'x+1/2, -y+1/2, z-1/2' 
 
_cell_length_a    27.2099 
_cell_length_b     5.2239 
_cell_length_c    24.3349 
_cell_angle_alpha  90.000 
_cell_angle_beta  137.179 
_cell_angle_gamma  90.000 
 
_shelx_F_squared_multiplier     1.000 
 
loop_ 
 _refln_index_h 
 _refln_index_k 
 _refln_index_l 
 _refln_F_squared_calc 
 _refln_F_squared_meas 
 _refln_F_squared_sigma 
 _refln_observed_status 
   2   0   0    12964.68    16053.47    281.08 o 
   4   0   0    19966.20    25835.17    255.56 o 
   6   0   0    27786.31    32609.22    323.90 o 
   8   0   0     7636.72     8403.44    100.31 o 
  10   0   0    11498.42    11132.84    131.40 o 
  12   0   0     1411.01     1291.98     42.97 o 
  14   0   0     3111.33     2848.81    159.89 o 
  18   0   0     1083.50     1092.82     76.22 o 
  20   0   0       67.75       69.25     30.56 o 
  22   0   0      802.40      890.76     74.95 o 
  24   0   0       99.23      184.29     51.24 o 
   1   1   0    15404.73    16710.50    149.38 o 
   3   1   0      867.62      979.06     18.72 o 
   5   1   0    45708.56    49690.93    494.99 o 
   7   1   0     3067.54     3379.53     42.53 o 
   9   1   0     1620.93     1370.27     20.43 o 
  11   1   0     9210.68     9309.52     92.61 o 
  13   1   0     2174.67     1969.96     41.74 o 
  15   1   0     1851.57     1729.87     41.50 o 
  17   1   0      446.05      473.30     31.17 o 
  19   1   0      114.24      139.23     20.09 o 
  21   1   0     1044.51      925.38     52.94 o 
  23   1   0      571.96      572.81     53.76 o 
   0   2   0     1532.84     1407.46     37.30 o 
   2   2   0       30.59       93.51     17.18 o 
   4   2   0     2150.12     2025.02     33.35 o 
   6   2   0     3965.33     3603.72     52.80 o 
   8   2   0     1307.68     1293.08     33.83 o 
  10   2   0     4681.86     5080.70     85.28 o 
  12   2   0      256.96      262.08     19.73 o 
  14   2   0       61.62       51.46     11.71 o 
  16   2   0     1055.35     1086.85     36.74 o 
  18   2   0      355.92      395.08     28.14 o 
  20   2   0      109.35      104.77     28.39 o 
  22   2   0      125.29      173.02     48.69 o 
   1   3   0      998.93      862.54     24.33 o 
   3   3   0      631.49      499.98     21.84 o 
   5   3   0     5060.04     5477.62     74.06 o 
   7   3   0     2049.80     1870.61     47.01 o 
   9   3   0     1616.83     1440.32     42.72 o 
  11   3   0     1167.46     1170.69     36.17 o 
  13   3   0        6.06       20.57     11.42 o 
  15   3   0      503.40      570.57     32.60 o 
  17   3   0      827.09      820.05     82.26 o 
  19   3   0       55.92       45.34     18.60 o 
  21   3   0       15.47       23.87     22.55 o 
   0   4   0      757.38      790.13     38.45 o 
   2   4   0     1196.65     1025.28     30.66 o 
   4   4   0     3491.20     3238.63     58.19 o 
   6   4   0     1472.41     1578.24     47.55 o 
   8   4   0       15.44       16.91     13.87 o 
  10   4   0      187.00      184.75     31.52 o 
  12   4   0      823.39      972.72     74.72 o 
  14   4   0      430.76      425.64     37.81 o 
  16   4   0      272.39      333.49     35.51 o 
  18   4   0      103.76      147.62     24.52 o 
  20   4   0      114.47      137.06     25.62 o 
   1   5   0      226.95      270.46     22.54 o 
   3   5   0      273.62      250.27     26.25 o 
   5   5   0       67.63       69.30     21.96 o 
   7   5   0        3.86       46.01     30.91 o 
   9   5   0        8.11        6.16     15.39 o 
  11   5   0       63.18       80.80     20.94 o 
  13   5   0      110.03      149.23     24.55 o 
  15   5   0       45.15       70.95     23.68 o 
  17   5   0        7.82       31.90     21.13 o 
   4   6   0       26.56       35.84     18.20 o 
   6   6   0        2.05       30.58     17.95 o 
   8   6   0        0.54       23.19     16.96 o 
  10   6   0       86.06      116.70     24.78 o 
  12   6   0       35.47       16.22     20.13 o 
 -25   1   1        1.88       56.13     27.54 o 
 -23   1   1       22.01       77.08     23.23 o 
 -21   1   1        0.49       13.45     18.01 o 
 -19   1   1       87.51       89.64     16.64 o 
 -17   1   1      917.98      760.51     47.62 o 
 -15   1   1      194.51      168.88     18.26 o 
 -13   1   1      428.81      568.36     17.99 o 
 -11   1   1     2910.24     2840.08     34.59 o 
  -9   1   1     2891.73     3336.96     36.03 o 
  -7   1   1     1214.14     1408.07     18.96 o 
  -5   1   1    56282.19    63285.77   1460.97 o 
  -3   1   1       47.43       52.26      4.82 o 
  -1   1   1        1.93       44.03      6.57 o 
   1   1   1    14710.20    19542.12    173.72 o 
   3   1   1    13252.60    14373.33    163.22 o 
   5   1   1     2162.08     2051.08     38.67 o 
   7   1   1      130.67      148.91      8.61 o 
   9   1   1      371.75      327.01     10.25 o 
  11   1   1     1066.51     1087.33     24.07 o 
  13   1   1      214.80      219.97     17.38 o 
  15   1   1      718.48      681.40     26.92 o 
  17   1   1     1471.77     1415.75     48.76 o 
  19   1   1        2.43       19.69     19.46 o 
  21   1   1       10.58       35.40     28.76 o 
  23   1   1       29.55       38.51     24.80 o 
 -24   2   1       31.42       72.97     39.62 o 
 -22   2   1        1.60       24.87     28.29 o 
 -20   2   1       79.05      106.59     26.52 o 
 -18   2   1      799.37      710.26     32.59 o 
 -16   2   1      696.05      609.26     29.59 o 
 -14   2   1      282.01      274.46     20.73 o 
 -12   2   1       65.87       56.62     10.24 o 
 -10   2   1     1448.84     1185.01     30.99 o 
  -8   2   1     1249.91     1564.52     29.48 o 
  -6   2   1    11323.37    12227.81    124.20 o 
  -4   2   1     1381.06     1434.82     30.86 o 
  -2   2   1      111.34       76.09      7.60 o 
   0   2   1      666.70      622.94     16.99 o 
   2   2   1      165.83      161.30      9.65 o 
   4   2   1      208.36      152.71     10.28 o 
   6   2   1      807.70     1027.48     21.65 o 
   8   2   1     3446.22     3297.98     62.48 o 
  10   2   1      888.11      959.01     50.49 o 
  12   2   1      102.60      137.61     15.13 o 
  14   2   1      151.11      125.57     15.68 o 
  16   2   1      736.85      770.94     33.47 o 
  18   2   1      145.81      154.26     22.57 o 
  20   2   1       42.48       64.94     18.16 o 
  22   2   1       13.24       56.99     24.09 o 
 -23   3   1       81.63       98.30     34.05 o 
 -21   3   1       25.08       39.58     18.14 o 
 -19   3   1       34.70       57.77     22.41 o 
 -17   3   1      558.56      485.96     38.69 o 
 -15   3   1      359.57      464.00     29.57 o 
 -13   3   1       23.08       45.70     11.80 o 
 -11   3   1      925.22      761.66     39.52 o 
  -9   3   1      716.25      819.02     45.10 o 
  -7   3   1      439.59      471.89     26.18 o 
  -5   3   1        7.73       12.61      6.30 o 
  -3   3   1       63.13       66.59     13.00 o 
  -1   3   1      950.98      877.03     28.90 o 
   1   3   1        8.63       16.91      6.07 o 
   3   3   1      615.91      522.97     19.24 o 
   5   3   1     1277.99     1217.24     44.01 o 
   7   3   1      404.64      409.49     23.76 o 
   9   3   1       43.08       33.21     18.03 o 
  11   3   1       22.28       61.66     14.10 o 
  13   3   1       63.07      100.32     17.31 o 
  15   3   1       19.36        8.39     11.91 o 
  17   3   1      195.96      260.53     25.68 o 
  19   3   1      114.07      109.04     38.33 o 
  21   3   1        5.74        0.13     20.49 o 
 -20   4   1       38.60       38.18     17.35 o 
 -18   4   1       13.41       25.35     15.65 o 
 -16   4   1      173.25      219.35     28.23 o 
 -14   4   1      176.62      236.83     30.59 o 
 -12   4   1      596.75      542.88     40.08 o 
 -10   4   1      523.35      530.27     29.87 o 
  -8   4   1      388.69      359.30     31.66 o 
  -6   4   1     1421.46     1228.21     34.27 o 
  -4   4   1      542.06      565.05     39.00 o 
  -2   4   1      784.49      817.30     27.65 o 
   0   4   1     1659.60     1525.09     37.92 o 
   2   4   1      385.52      341.55     20.61 o 
   4   4   1      795.82      704.78     31.82 o 
   6   4   1      907.69     1031.60     53.08 o 
   8   4   1      318.21      288.12     28.36 o 
  10   4   1      823.49      708.71     43.62 o 
  12   4   1      782.31      751.86     46.33 o 
  14   4   1       18.16       38.52     17.41 o 
  16   4   1       11.80       41.10     17.58 o 
  18   4   1      111.08       95.10     22.23 o 
 -17   5   1      229.45      295.44     47.20 o 
 -15   5   1      254.89      263.73     30.93 o 
 -13   5   1      255.41      266.50     31.69 o 
 -11   5   1      445.91      469.62     39.23 o 
  -9   5   1      465.18      476.76     38.52 o 
  -7   5   1      213.99      193.74     26.34 o 
  -5   5   1       54.75       90.28     33.93 o 
  -3   5   1      428.20      499.28     27.92 o 
  -1   5   1     2538.67     2473.29     55.40 o 
   1   5   1     2393.87     2529.98     56.33 o 
   3   5   1      339.42      352.80     35.04 o 
   5   5   1       82.64       91.17     18.46 o 
   7   5   1      404.92      453.85     44.81 o 
   9   5   1      597.27      601.57     59.72 o 
  11   5   1      220.23      249.77     30.60 o 
  13   5   1       63.64       69.57     19.99 o 
  15   5   1      184.78      194.02     27.08 o 
 -12   6   1      124.74      113.66     25.39 o 
 -10   6   1       97.19       92.24     32.95 o 
  -8   6   1      170.99      227.15     28.92 o 
  -6   6   1      138.24      154.92     24.42 o 
  -4   6   1      377.00      426.30     43.61 o 
  -2   6   1      337.22      227.68     34.01 o 
   0   6   1       53.32       42.06     29.17 o 
   2   6   1       98.19      112.24     36.02 o 
   4   6   1       95.36      159.07     41.25 o 
   6   6   1       99.44      150.90     36.50 o 
   8   6   1      225.23      252.70     31.92 o 
  10   6   1      108.64       80.57     22.63 o 
 -26   0   2       67.21       62.51     35.44 o 
 -24   0   2      780.86      724.83     79.36 o 
 -22   0   2      584.12      778.98     68.21 o 
 -20   0   2      291.06      306.06     50.20 o 
 -18   0   2      942.98      896.85     51.77 o 
 -16   0   2     6754.66     6324.95     95.07 o 
 -14   0   2     5226.45     4884.49    101.60 o 
 -12   0   2     9814.39     9681.46    119.41 o 
 -10   0   2    14277.34    16414.68    227.87 o 
  -8   0   2    16420.18    17482.47    183.98 o 
  -6   0   2     1514.24     2186.68     32.72 o 
  -4   0   2      103.42      470.33     15.07 o 
   0   0   2    36325.46    38767.96    661.39 o 
   2   0   2    64733.00    68639.80   1349.21 o 
   4   0   2    17599.63    21183.45    267.20 o 
   6   0   2    16394.61    15931.19    212.06 o 
   8   0   2    11322.46    11231.36    131.36 o 
  10   0   2     5457.75     4923.89     73.28 o 
  12   0   2     3410.47     3030.03    148.38 o 
  14   0   2      362.48      467.11     52.75 o 
  16   0   2     1720.58     1670.78     92.84 o 
  18   0   2     2226.59     2020.53    109.46 o 
  20   0   2      517.01      547.75     69.48 o 
  22   0   2      357.89      417.14     70.07 o 
 -25   1   2      278.09      296.03     42.77 o 
 -23   1   2     1086.93     1018.20     57.27 o 
 -21   1   2      466.70      491.90     34.59 o 
 -19   1   2      737.83      712.35     35.01 o 
 -17   1   2     2266.67     2079.47     46.18 o 
 -15   1   2     1376.42     1157.85     85.08 o 
 -13   1   2     2958.73     2866.05     36.87 o 
 -11   1   2     4368.82     3816.22     50.41 o 
  -9   1   2    19654.91    21896.91    162.61 o 
  -7   1   2    10253.59    10385.47     91.69 o 
  -5   1   2      128.29      154.77      6.93 o 
  -3   1   2    50507.72    55273.45    418.30 o 
  -1   1   2    23793.72    26300.17    203.01 o 
   1   1   2     1699.23     1675.34     29.73 o 
   3   1   2     1443.63     1385.99     28.93 o 
   5   1   2     1113.96     1032.39     28.34 o 
   7   1   2    18487.93    19718.85    183.90 o 
   9   1   2     4956.79     5220.73     92.38 o 
  11   1   2      856.45      780.64     25.72 o 
  13   1   2     2495.25     2279.94     47.78 o 
  15   1   2     1181.66     1045.53     48.04 o 
  17   1   2      366.31      456.63     42.04 o 
  19   1   2      145.83      122.66     26.91 o 
  21   1   2      234.56      258.37     37.50 o 
 -24   2   2      403.19      340.45     67.04 o 
 -22   2   2      346.67      408.09     45.72 o 
 -20   2   2      588.33      585.60     32.81 o 
 -18   2   2      842.12      827.45     32.95 o 
 -16   2   2      950.08      910.25     31.77 o 
 -14   2   2     4737.63     4944.12     76.50 o 
 -12   2   2       80.32       65.05     10.74 o 
 -10   2   2      209.51      378.14     17.99 o 
  -8   2   2    19757.41    23781.29    199.33 o 
  -6   2   2     6579.05     6662.25     86.42 o 
  -4   2   2      278.67      149.43     15.08 o 
  -2   2   2     3012.68     3294.30     45.07 o 
   0   2   2     1414.33     1408.19     26.55 o 
   2   2   2    10839.24    11172.36    116.56 o 
   4   2   2       26.81       20.02      4.26 o 
   6   2   2       68.87      123.18     14.02 o 
   8   2   2     6850.25     7013.22    104.50 o 
  10   2   2      345.54      312.79     29.35 o 
  12   2   2      235.90      267.87     21.31 o 
  14   2   2     1141.16     1106.61     36.92 o 
  16   2   2      135.26      119.12     21.96 o 
  18   2   2       73.47       62.99     20.13 o 
  20   2   2      110.38      107.68     27.25 o 
 -23   3   2        2.47       20.18     21.99 o 
 -21   3   2      153.18      214.80     28.35 o 
 -19   3   2     1195.41     1197.66     53.97 o 
 -17   3   2      254.67      271.39     33.32 o 
 -15   3   2      102.22      200.29     22.51 o 
 -13   3   2     1105.88     1063.16     34.49 o 
 -11   3   2      244.81      198.00     17.38 o 
  -9   3   2     1331.00     1260.75     28.26 o 
  -7   3   2     2700.74     2598.27     83.42 o 
  -5   3   2     3246.30     2751.84     46.99 o 
  -3   3   2     4158.64     4405.03     62.74 o 
  -1   3   2      728.61      574.84     20.08 o 
   1   3   2     1137.41      970.16     25.84 o 
   3   3   2     3523.60     3616.36     55.67 o 
   5   3   2     1094.13      992.39     37.09 o 
   7   3   2     1858.46     1748.96     81.56 o 
   9   3   2      371.75      304.47     24.84 o 
  11   3   2       14.18       32.96     14.17 o 
  13   3   2     1457.71     1365.58     43.93 o 
  15   3   2      585.37      652.32     35.62 o 
  17   3   2      110.55      143.84     19.85 o 
  19   3   2       58.47       46.90     22.06 o 
 -20   4   2       93.90      108.18     30.35 o 
 -18   4   2      298.54      269.83     31.94 o 
 -16   4   2       36.48      103.85     23.63 o 
 -14   4   2      348.01      369.69     34.68 o 
 -12   4   2      534.04      399.98     34.00 o 
 -10   4   2      561.92      628.39     38.63 o 
  -8   4   2      543.84      518.04     26.01 o 
  -6   4   2      294.01      239.85     27.17 o 
  -4   4   2     1545.09     1616.68     39.25 o 
  -2   4   2      869.73      834.43     28.87 o 
   0   4   2       64.43       42.48      9.96 o 
   2   4   2     2479.83     2616.78     51.77 o 
   4   4   2     3518.50     3472.76     84.55 o 
   6   4   2      344.69      306.12     26.12 o 
   8   4   2      226.15      253.36     25.28 o 
  10   4   2      158.93      249.13     31.12 o 
  12   4   2      414.13      409.77     30.38 o 
  14   4   2      258.84      243.49     31.15 o 
  16   4   2       55.55       99.96     19.66 o 
  18   4   2      315.81      399.36     37.48 o 
 -17   5   2        3.65       11.50     17.65 o 
 -15   5   2       81.36       64.87     18.91 o 
 -13   5   2      469.56      369.98     40.78 o 
 -11   5   2       30.09       27.56     15.29 o 
  -9   5   2       87.24      126.94     22.32 o 
  -7   5   2      100.46       59.62     19.04 o 
  -5   5   2       53.07       48.06     13.91 o 
  -3   5   2      230.38      263.24     32.47 o 
  -1   5   2       71.62      102.74     18.59 o 
   1   5   2       17.76       21.57     20.92 o 
   3   5   2     1619.09     1732.28     70.84 o 
   5   5   2       24.48       13.15     12.97 o 
   7   5   2       27.56       53.59     18.90 o 
   9   5   2      236.88      242.38     51.71 o 
  11   5   2       56.06       73.82     23.26 o 
  13   5   2       10.23       36.00     29.85 o 
  15   5   2        7.17       75.34     20.48 o 
 -14   6   2        1.84       55.96     29.23 o 
 -12   6   2       47.34       58.12     21.41 o 
 -10   6   2       12.24       40.86     18.42 o 
  -8   6   2        3.04        1.10     16.35 o 
  -6   6   2       11.94       18.80     16.28 o 
  -4   6   2      218.50      225.56     46.13 o 
  -2   6   2      231.88      241.22     27.86 o 
   0   6   2      145.86      145.71     37.53 o 
   2   6   2       96.45      105.97     34.05 o 
   4   6   2        2.27      -10.57     21.73 o 
   6   6   2        8.83       13.25     28.24 o 
   8   6   2       39.24        1.96     16.97 o 
  10   6   2       20.52       49.15     21.68 o 
 -25   1   3       51.61       82.00     24.75 o 
 -23   1   3        4.53       -5.45     15.98 o 
 -21   1   3       54.23      104.66     37.93 o 
 -19   1   3      193.06      214.24     19.38 o 
 -17   1   3      959.20      855.96     28.71 o 
 -15   1   3     1266.42     1241.73     27.60 o 
 -13   1   3      164.20      263.58     11.49 o 
 -11   1   3        1.89        5.61      3.63 o 
  -9   1   3     4403.78     5047.17     53.63 o 
  -7   1   3      250.43      282.52      9.20 o 
  -5   1   3     3315.70     4103.67     41.23 o 
  -3   1   3    11211.17    12645.07    115.29 o 
  -1   1   3    16961.26    20295.24    176.96 o 
   1   1   3    42087.14    43928.19    477.72 o 
   3   1   3      774.22      848.25     23.32 o 
   5   1   3     6498.21     7677.71     81.32 o 
   7   1   3      757.16      774.90     25.07 o 
   9   1   3      191.88      276.33     25.77 o 
  11   1   3      125.29      138.50     14.65 o 
  13   1   3      138.74      110.91     14.14 o 
  15   1   3      362.58      322.04     27.88 o 
  17   1   3      514.25      492.32     48.28 o 
  19   1   3       95.66      126.64     25.46 o 
  21   1   3        6.26       21.71     24.46 o 
 -24   2   3       10.22       24.36     21.89 o 
 -22   2   3      147.29      152.46     30.29 o 
 -20   2   3      780.21      680.33     32.88 o 
 -18   2   3      654.01      678.72     30.31 o 
 -16   2   3      103.25      114.27     14.95 o 
 -14   2   3      628.43      594.59     24.69 o 
 -12   2   3      318.15      290.37     13.53 o 
 -10   2   3        4.21       11.12      5.47 o 
  -8   2   3      782.20      652.33     16.90 o 
  -6   2   3     4010.25     4785.68     58.95 o 
  -4   2   3     5005.70     4820.53     52.64 o 
  -2   2   3       62.06       61.91      6.28 o 
   0   2   3      596.44      627.59     15.74 o 
   2   2   3     1393.24     1225.35     24.62 o 
   4   2   3     3098.32     3051.13     56.91 o 
   6   2   3      313.63      297.59     25.82 o 
   8   2   3      301.46      294.19     21.51 o 
  10   2   3      425.80      474.43     28.33 o 
  12   2   3      300.58      320.45     27.61 o 
  14   2   3      440.21      441.88     28.38 o 
  16   2   3      403.78      377.04     33.23 o 
  18   2   3        1.21        5.48     13.33 o 
  20   2   3        6.72       27.30     21.80 o 
 -23   3   3      166.01      205.17     27.88 o 
 -21   3   3      106.98       80.17     21.35 o 
 -19   3   3      598.97      646.21     59.80 o 
 -17   3   3      337.92      341.53     35.46 o 
 -15   3   3      117.58      103.84     20.16 o 
 -13   3   3      632.49      733.50     29.14 o 
 -11   3   3      762.79      831.34     31.79 o 
  -9   3   3     2881.11     2740.23     43.77 o 
  -7   3   3     4351.11     4586.87     59.25 o 
  -5   3   3     1338.24     1463.81     29.32 o 
  -3   3   3        8.13       20.48      7.29 o 
  -1   3   3       32.68       24.63      6.26 o 
   1   3   3     1118.56     1222.44     28.33 o 
   3   3   3      520.31      431.06     18.38 o 
   5   3   3       43.19       27.34      8.91 o 
   7   3   3      262.43      282.27     23.50 o 
   9   3   3     2135.38     1971.77     55.00 o 
  11   3   3      228.59      153.00     25.62 o 
  13   3   3      229.38      231.36     24.22 o 
  15   3   3       85.22      133.48     22.00 o 
  17   3   3      132.32      117.78     18.70 o 
  19   3   3        0.84        0.18     18.40 o 
 -22   4   3       60.49       35.02     19.70 o 
 -20   4   3       61.46       61.79     18.42 o 
 -18   4   3      335.50      375.04     36.81 o 
 -16   4   3      270.97      259.37     30.48 o 
 -14   4   3       95.72      141.64     23.39 o 
 -12   4   3      376.93      500.66     58.93 o 
 -10   4   3      776.43      608.51     44.61 o 
  -8   4   3      352.51      282.00     22.76 o 
  -6   4   3     1142.93     1199.78     30.56 o 
  -4   4   3     2266.19     2282.84     42.36 o 
  -2   4   3     1091.80     1036.32     30.54 o 
   0   4   3     1325.82     1273.87     33.68 o 
   2   4   3      382.77      478.26     45.33 o 
   4   4   3       30.93       36.85     12.56 o 
   6   4   3      347.71      322.17     27.49 o 
   8   4   3     1035.59     1112.14     43.65 o 
  10   4   3     1025.47     1032.40     47.74 o 
  12   4   3      113.36      130.31     23.81 o 
  14   4   3       44.22       71.34     20.35 o 
  16   4   3      229.17      245.54     30.46 o 
 -19   5   3        2.38      -14.59     17.21 o 
 -17   5   3       55.56       85.24     20.91 o 
 -15   5   3      514.27      441.46     39.89 o 
 -13   5   3      682.75      748.70     48.63 o 
 -11   5   3      559.07      473.64     62.33 o 
  -9   5   3      250.41      286.15     30.30 o 
  -7   5   3       47.70      113.10     20.07 o 
  -5   5   3      158.34      144.01     17.65 o 
  -3   5   3      467.74      464.40     27.46 o 
  -1   5   3      861.37      843.99     36.88 o 
   1   5   3     1039.96      985.98     96.73 o 
   3   5   3      627.57      751.92     37.99 o 
   5   5   3      526.75      583.04     37.62 o 
   7   5   3      489.21      491.32     50.43 o 
   9   5   3      146.53      181.03     44.15 o 
  11   5   3       63.11       71.66     27.94 o 
  13   5   3       81.79       68.18     20.01 o 
 -14   6   3      154.67      135.01     27.03 o 
 -12   6   3       45.68       73.45     23.28 o 
 -10   6   3      124.13      108.14     21.93 o 
  -8   6   3      221.62      262.28     47.88 o 
  -6   6   3       14.83       23.09     19.42 o 
  -4   6   3      128.78       71.57     24.09 o 
   0   6   3      258.37      230.44     34.57 o 
   2   6   3       46.26       32.19     26.38 o 
   4   6   3       29.39       20.92     24.05 o 
   6   6   3      121.59      126.07     38.46 o 
   8   6   3      168.39      203.66     29.99 o 
 -26   0   4      291.46      319.42     57.52 o 
 -24   0   4      662.59      702.87     74.25 o 
 -22   0   4     1266.65     1108.16     75.64 o 
 -20   0   4       15.47       25.17     12.73 o 
 -18   0   4       25.87       36.62      9.90 o 
 -16   0   4     3726.57     3585.80     63.85 o 
 -14   0   4     6483.04     6016.68     85.48 o 
 -12   0   4    12733.07    13582.60    154.58 o 
 -10   0   4     5590.86     5647.30     73.85 o 
  -8   0   4     3554.79     3931.82     52.66 o 
  -6   0   4    72990.55    85116.16   1023.22 o 
  -4   0   4    14150.86    14574.18    183.22 o 
  -2   0   4      100.78       85.57      6.55 o 
   0   0   4    32579.62    38444.55    465.74 o 
   2   0   4      111.34      130.14     14.47 o 
   4   0   4    12408.73    11623.96    465.60 o 
   6   0   4    19482.72    21263.13    279.98 o 
   8   0   4     3281.10     2904.87     63.72 o 
  10   0   4     2956.54     2352.79    331.51 o 
  12   0   4     1466.61     1408.29     78.43 o 
  14   0   4      603.36      515.33     59.61 o 
  16   0   4      955.26      854.62     70.53 o 
  18   0   4      354.34      346.15     58.10 o 
  20   0   4      403.31      395.07     67.97 o 
 -27   1   4      167.54      215.08     53.68 o 
 -25   1   4      772.83      784.90     85.29 o 
 -23   1   4      688.98      727.68     40.79 o 
 -21   1   4      209.03      233.37     24.45 o 
 -19   1   4     1278.08     1202.79     35.38 o 
 -17   1   4     7438.08     7338.38     84.03 o 
 -15   1   4     4381.81     4247.34     49.36 o 
 -13   1   4       25.41       25.80      5.18 o 
 -11   1   4     7120.09     8291.91     91.40 o 
  -9   1   4    10441.46    10249.70     92.34 o 
  -7   1   4     9289.86    10285.40     89.67 o 
  -5   1   4     4096.67     4603.45     52.38 o 
  -3   1   4     2449.92     2269.16     25.95 o 
  -1   1   4   104423.84   113603.85    864.28 o 
   1   1   4     9096.40    10117.67    146.27 o 
   3   1   4     3257.01     4475.34     98.74 o 
   5   1   4     4295.14     4105.64     51.71 o 
   7   1   4     5594.80     6049.40     79.81 o 
   9   1   4     3639.80     3424.68     90.69 o 
  11   1   4     1089.35     1075.24     37.80 o 
  13   1   4      325.39      403.46     29.39 o 
  15   1   4     1302.28     1362.20    118.17 o 
  17   1   4      660.43      626.47     80.00 o 
  19   1   4       40.20       57.47     22.20 o 
 -26   2   4      214.73      205.55     55.77 o 
 -24   2   4      877.97      973.35     89.30 o 
 -22   2   4      782.67      771.67     42.66 o 
 -20   2   4      772.17      702.38     38.66 o 
 -18   2   4     1936.27     1939.94     47.02 o 
 -16   2   4     3766.84     3765.10     64.99 o 
 -14   2   4     1467.05     1246.62     41.14 o 
 -12   2   4     2500.19     2283.91     36.54 o 
 -10   2   4    10709.99    11704.96    113.84 o 
  -8   2   4     8706.06     8228.88     81.72 o 
  -6   2   4     6662.05     7627.21     82.87 o 
  -4   2   4     2123.13     2293.90     31.71 o 
  -2   2   4     3460.77     2962.61     36.97 o 
   0   2   4     2080.87     1854.56     26.64 o 
   2   2   4      795.39      715.42     34.78 o 
   4   2   4     7155.17     7069.78    102.04 o 
   6   2   4     2228.47     2084.07     88.10 o 
   8   2   4      241.60      243.79     20.69 o 
  10   2   4     1606.94     1514.84     46.77 o 
  12   2   4      718.22      705.02     47.59 o 
  14   2   4      112.83      160.57     22.22 o 
  16   2   4       99.00       74.88     25.21 o 
  18   2   4       48.76       68.67     38.69 o 
  20   2   4       60.74       73.55     26.45 o 
 -25   3   4        1.58        0.98     22.09 o 
 -23   3   4      100.96      131.23     30.52 o 
 -21   3   4      753.02      698.18     47.09 o 
 -19   3   4      334.51      431.02     37.30 o 
 -17   3   4      463.60      607.06     40.09 o 
 -15   3   4      877.76      779.53     73.50 o 
 -13   3   4      554.00      605.71     34.23 o 
 -11   3   4     2636.12     2726.37     82.57 o 
  -9   3   4     2012.52     1974.02     35.59 o 
  -7   3   4      779.85      666.42     19.85 o 
  -5   3   4     4166.57     4499.48     57.01 o 
  -3   3   4     1122.30      927.30     22.31 o 
  -1   3   4      658.21      572.06     17.07 o 
   1   3   4     3830.39     3706.19     47.71 o 
   3   3   4     3110.66     2793.08     60.45 o 
   5   3   4     3145.95     2976.63     64.63 o 
   7   3   4      366.73      372.00     27.28 o 
   9   3   4       22.76       29.04     11.96 o 
  11   3   4      888.73      841.83     47.79 o 
  13   3   4      537.74      570.40     34.57 o 
  15   3   4      173.90      198.21     23.92 o 
  17   3   4      107.68      115.21     48.90 o 
 -22   4   4       17.57       22.27     19.21 o 
 -20   4   4      170.70      163.99     26.78 o 
 -18   4   4       34.63       77.36     20.24 o 
 -16   4   4      188.54      239.46     42.25 o 
 -14   4   4      169.74      169.60     24.19 o 
 -12   4   4       61.59      115.81     20.61 o 
 -10   4   4      553.51      491.42     33.75 o 
  -8   4   4      534.73      486.18     25.46 o 
  -6   4   4      661.37      636.40     29.90 o 
  -4   4   4      268.44      234.22     17.69 o 
  -2   4   4       27.01       51.37      8.84 o 
   0   4   4     1847.08     1871.79     43.24 o 
   2   4   4     2467.45     2308.00     59.48 o 
   4   4   4       99.86      128.74     30.15 o 
   6   4   4      262.29      311.63     27.64 o 
   8   4   4      243.66      258.80     38.27 o 
  10   4   4      181.53      185.80     24.30 o 
  12   4   4      128.78      152.72     23.95 o 
  14   4   4       82.05      101.18     40.06 o 
  16   4   4      185.31      236.07     35.64 o 
 -19   5   4      101.78      147.28     27.13 o 
 -17   5   4       66.35       11.70     17.93 o 
 -15   5   4       13.37       38.61     17.53 o 
 -13   5   4      444.45      480.45     50.88 o 
 -11   5   4      122.75      107.89     20.76 o 
  -9   5   4        0.82       -5.00     12.40 o 
  -7   5   4       57.49       98.98     16.58 o 
  -5   5   4      800.63      722.95     32.19 o 
  -3   5   4      174.51      204.06     30.38 o 
  -1   5   4      136.75      138.04     36.37 o 
   1   5   4       93.80      128.53     25.01 o 
   3   5   4      246.68      259.92     36.95 o 
   5   5   4        3.34       15.44     15.09 o 
   7   5   4       14.20       39.77     15.82 o 
   9   5   4       81.28      100.96     26.78 o 
  11   5   4       45.62       78.43     64.78 o 
  13   5   4        0.72       36.12     24.08 o 
 -14   6   4       35.40       16.04     27.55 o 
 -12   6   4       21.77       87.17     20.14 o 
 -10   6   4        2.70       20.07     16.71 o 
  -8   6   4       42.51       72.31     18.94 o 
  -6   6   4       41.93       13.17     21.73 o 
  -4   6   4      358.45      331.89     32.04 o 
  -2   6   4       33.67       12.08     27.19 o 
   0   6   4        2.15       -3.13     17.89 o 
   2   6   4        1.93       75.64     29.51 o 
   4   6   4        8.61       45.55     23.59 o 
   6   6   4        0.10        4.42     22.43 o 
   8   6   4        0.21       -7.17     20.26 o 
 -27   1   5       44.88       57.05     33.23 o 
 -25   1   5       11.72       33.00     26.96 o 
 -23   1   5        0.47       13.67     12.99 o 
 -21   1   5       29.89       14.59     10.02 o 
 -19   1   5      361.73      400.25     22.96 o 
 -17   1   5       22.92       25.18      6.76 o 
 -15   1   5      978.22     1124.93     25.50 o 
 -13   1   5      564.94      521.31     22.45 o 
 -11   1   5     6690.34     6767.12     68.59 o 
  -9   1   5      684.63      724.70     21.63 o 
  -7   1   5     1107.06     1284.54     23.91 o 
  -5   1   5      405.26      385.84     13.69 o 
  -3   1   5    28989.48    34017.20    261.45 o 
  -1   1   5     3351.30     3757.61     56.67 o 
   1   1   5     8459.29     9162.04    111.83 o 
   3   1   5     1766.94     1740.17     56.75 o 
   5   1   5      279.15      333.46     19.06 o 
   7   1   5      380.49      439.83     34.01 o 
   9   1   5      314.45      327.32     22.72 o 
  11   1   5      299.65      269.85     35.50 o 
  13   1   5       99.10       97.95     18.54 o 
  15   1   5        6.47        9.87     16.14 o 
  17   1   5      338.48      315.56     39.22 o 
  19   1   5        0.89       -0.61     25.16 o 
 -26   2   5        6.43        6.11     19.09 o 
 -24   2   5       31.95       33.42     19.61 o 
 -22   2   5      265.87      280.18     29.31 o 
 -20   2   5      175.76      207.32     24.78 o 
 -18   2   5     1097.35      988.66     47.82 o 
 -16   2   5      408.19      464.51     23.14 o 
 -14   2   5       46.39       57.07      8.15 o 
 -12   2   5     3981.92     3871.46     50.21 o 
 -10   2   5     1126.11      933.14     32.87 o 
  -8   2   5      320.93      431.69     13.09 o 
  -6   2   5     3165.50     2997.55     38.27 o 
  -4   2   5      286.89      391.79     13.95 o 
  -2   2   5     1134.03     1014.61     19.12 o 
   0   2   5     2607.79     2649.87     41.53 o 
   2   2   5     1414.65     1487.36     33.56 o 
   4   2   5      769.45      690.78     26.95 o 
   6   2   5      109.54      115.00     21.04 o 
   8   2   5        7.48        5.36      8.60 o 
  10   2   5      214.02      243.74     23.54 o 
  12   2   5      127.00      135.76     20.64 o 
  14   2   5       55.07       35.41     15.45 o 
  16   2   5      342.00      377.05     34.55 o 
  18   2   5        0.47      -16.89     16.89 o 
 -25   3   5       72.92       48.11     20.65 o 
 -23   3   5      744.45      723.55     47.70 o 
 -21   3   5      607.70      719.49     46.83 o 
 -19   3   5      369.67      294.35     31.65 o 
 -17   3   5     1135.38     1049.90     49.29 o 
 -15   3   5      987.57     1051.62     42.90 o 
 -13   3   5     1282.89     1224.92     44.00 o 
 -11   3   5      100.82       77.49      9.27 o 
  -9   3   5      801.09      781.23     21.34 o 
  -7   3   5    14656.45    16097.70    168.05 o 
  -5   3   5     2241.22     2065.16     35.01 o 
  -3   3   5       15.08       28.01      5.95 o 
  -1   3   5     3862.58     3712.48     48.67 o 
   1   3   5     1979.04     1773.17     36.18 o 
   3   3   5      235.85      283.58     22.46 o 
   5   3   5       24.92       28.86     10.08 o 
   7   3   5      377.75      257.92     24.38 o 
   9   3   5      813.36      670.19     43.32 o 
  11   3   5      373.29      388.08     54.72 o 
  13   3   5       28.26       53.96     15.03 o 
  15   3   5       98.14      117.02     44.55 o 
  17   3   5       29.97       83.53     20.17 o 
 -22   4   5       80.48       70.48     21.06 o 
 -20   4   5      113.79       98.99     26.98 o 
 -18   4   5      703.11      570.61     43.43 o 
 -16   4   5      955.38     1090.92     88.75 o 
 -14   4   5      271.55      299.77     36.18 o 
 -12   4   5      492.62      395.54     31.93 o 
 -10   4   5      345.77      418.60     25.04 o 
  -8   4   5      366.54      329.82     21.99 o 
  -6   4   5      640.42      550.68     24.91 o 
  -4   4   5      620.92      534.62     24.84 o 
  -2   4   5     2737.46     2753.68     52.93 o 
   0   4   5     3729.28     3513.91     91.24 o 
   2   4   5      143.99      141.78     19.02 o 
   4   4   5        9.39       31.57     12.64 o 
   6   4   5      870.94      838.77     37.89 o 
   8   4   5      709.37      643.71     37.88 o 
  10   4   5       54.15       51.48     16.73 o 
  12   4   5       21.80       48.04     18.46 o 
  14   4   5      113.13      116.15     19.13 o 
 -19   5   5       11.65       14.16     17.17 o 
 -17   5   5       12.17        4.09     19.52 o 
 -15   5   5      279.50      338.07     34.00 o 
 -13   5   5      675.56      614.80     46.15 o 
 -11   5   5      378.58      398.10     34.54 o 
  -9   5   5      106.57      154.15     22.23 o 
  -7   5   5      312.55      256.43     26.95 o 
  -5   5   5      757.64      763.37     36.41 o 
  -3   5   5      197.10      170.74     21.92 o 
  -1   5   5       10.43       46.74     19.17 o 
   1   5   5      154.66      217.94     24.74 o 
   3   5   5      484.69      472.37     35.40 o 
   5   5   5      724.41      745.25     39.60 o 
   7   5   5      365.87      399.11     35.21 o 
   9   5   5      101.48      174.55     32.56 o 
  11   5   5       81.20      101.01     26.89 o 
 -16   6   5      127.91       75.08     32.91 o 
 -14   6   5       76.07       81.45     22.57 o 
 -12   6   5       79.83       85.12     24.25 o 
 -10   6   5      258.38      252.33     36.71 o 
  -8   6   5      245.92      256.17     35.71 o 
  -6   6   5       25.25       34.88     20.16 o 
  -4   6   5      130.74      130.04     27.75 o 
  -2   6   5      312.44      353.61     43.11 o 
   0   6   5      100.67      126.54     28.39 o 
   2   6   5       51.95       49.81     17.31 o 
   4   6   5       77.31       87.73     30.33 o 
   6   6   5       73.54       25.80     27.42 o 
 -28   0   6      335.92      341.50     61.00 o 
 -26   0   6      616.69      687.88     75.53 o 
 -24   0   6     1249.98     1140.58     79.13 o 
 -22   0   6      790.03      829.36     89.99 o 
 -20   0   6      322.93      315.78     22.65 o 
 -18   0   6     1990.09     2045.75     47.64 o 
 -16   0   6     5497.67     4580.72     73.69 o 
 -14   0   6      116.31       95.52     11.10 o 
 -12   0   6     6441.15     6836.58     88.42 o 
 -10   0   6    12695.38    13524.81    156.36 o 
  -8   0   6      365.62      348.84     18.93 o 
  -6   0   6       41.06      118.50      9.45 o 
  -4   0   6    13064.01    15622.25    200.31 o 
  -2   0   6     5838.80     7132.77    102.76 o 
   0   0   6     1130.63      798.32     24.52 o 
   2   0   6       28.05       34.27      7.25 o 
   4   0   6     8523.27     8809.57    134.78 o 
   6   0   6    14993.97    14418.74    205.60 o 
   8   0   6      672.43      670.68     51.71 o 
  10   0   6      349.14      366.60     48.57 o 
  12   0   6      926.32      748.18     61.93 o 
  14   0   6      175.96      217.52     47.52 o 
  16   0   6      179.27      187.54     43.11 o 
  18   0   6      389.60      369.04     66.23 o 
 -27   1   6      344.64      458.39     69.83 o 
 -25   1   6      763.48      760.16     85.23 o 
 -23   1   6     1228.31     1196.63     45.17 o 
 -21   1   6       28.75       45.14     10.89 o 
 -19   1   6     1140.14     1069.14     27.94 o 
 -17   1   6    11114.67    11039.78    119.59 o 
 -15   1   6     6870.87     6640.35     66.56 o 
 -13   1   6     3848.02     4016.74     49.28 o 
 -11   1   6     2427.98     2009.82     29.25 o 
  -9   1   6     5330.14     6004.72     58.96 o 
  -7   1   6     9963.92    11965.84    116.90 o 
  -5   1   6      530.91      322.97      8.66 o 
  -3   1   6     6662.74     7904.02     70.88 o 
  -1   1   6    24711.12    26950.62    395.37 o 
   1   1   6     7857.27     7910.86     83.74 o 
   3   1   6     2331.45     2204.32     45.13 o 
   5   1   6     3563.11     3215.47     60.43 o 
   7   1   6     2094.07     1902.31     48.63 o 
   9   1   6     1101.55      982.38     35.46 o 
  11   1   6      491.53      515.24     96.67 o 
  13   1   6      179.74      165.08     29.40 o 
  15   1   6      544.13      395.71     42.18 o 
  17   1   6      373.69      346.31     42.94 o 
  19   1   6      119.28      135.83     44.50 o 
 -28   2   6      119.63      179.52     54.96 o 
 -26   2   6      199.54      247.16     54.03 o 
 -24   2   6     1049.61      962.91     47.01 o 
 -22   2   6     1340.39     1370.50     50.57 o 
 -20   2   6     2959.22     2833.15     71.18 o 
 -18   2   6     5282.90     5020.64     94.98 o 
 -16   2   6      802.12      754.68     25.78 o 
 -14   2   6     1951.21     1857.13     43.85 o 
 -12   2   6     8453.48     8589.02    100.15 o 
 -10   2   6     6132.19     6033.13     64.82 o 
  -8   2   6    15641.93    18478.86    157.38 o 
  -6   2   6    21245.15    21983.29    181.98 o 
  -4   2   6     8400.43     8719.70     82.65 o 
  -2   2   6    14666.42    16614.50    141.00 o 
   0   2   6     2299.93     2172.64     35.21 o 
   2   2   6      726.58      576.52     24.31 o 
   4   2   6     1868.45     1945.30     50.49 o 
   6   2   6     1044.75     1050.47     51.17 o 
   8   2   6     2069.89     1773.75     50.90 o 
  10   2   6     1283.22     1124.07     42.43 o 
  12   2   6      383.97      428.81     33.76 o 
  14   2   6      520.37      510.59     38.24 o 
  16   2   6      133.00      121.19     26.75 o 
  18   2   6        2.54       11.87     20.78 o 
 -25   3   6      143.30      197.52     27.47 o 
 -23   3   6      282.05      325.60     68.28 o 
 -21   3   6      526.19      634.76     43.58 o 
 -19   3   6      835.49      808.74     42.43 o 
 -17   3   6      447.92      464.44     91.91 o 
 -15   3   6      423.56      424.92     32.27 o 
 -13   3   6     1129.34     1002.32     36.54 o 
 -11   3   6     2131.51     2022.23     43.74 o 
  -9   3   6     2705.81     2749.64     42.57 o 
  -7   3   6     3101.07     3221.11     46.06 o 
  -5   3   6     1195.81      989.63     23.20 o 
  -3   3   6      530.05      463.74     15.92 o 
  -1   3   6     1688.51     1540.50     28.12 o 
   1   3   6     3087.04     2900.04     92.54 o 
   3   3   6     2564.31     2425.31     58.33 o 
   5   3   6       63.21       62.08     13.22 o 
   7   3   6      272.34      322.35     27.42 o 
   9   3   6      965.60      989.15     42.52 o 
  11   3   6      411.79      403.83     33.43 o 
  13   3   6      289.69      310.53     43.57 o 
  15   3   6       80.57       94.38     19.91 o 
 -24   4   6        3.60       -0.83     30.54 o 
 -22   4   6       73.84       88.51     20.05 o 
 -20   4   6      108.03      152.44     25.91 o 
 -18   4   6       19.02       45.57     26.86 o 
 -16   4   6       24.90       75.94     21.27 o 
 -14   4   6      640.44      653.46     69.72 o 
 -12   4   6      422.22      337.77     29.98 o 
 -10   4   6      293.17      349.84     23.73 o 
  -8   4   6      329.85      244.13     20.07 o 
  -6   4   6       41.20       40.98     10.01 o 
  -4   4   6       26.38       42.94      8.41 o 
  -2   4   6       57.24       55.17     10.65 o 
   0   4   6      337.19      383.19     28.03 o 
   2   4   6     1408.20     1345.76     46.47 o 
   4   4   6      566.85      575.20     33.53 o 
   6   4   6       14.17        7.41     12.71 o 
   8   4   6      146.47      181.65     24.56 o 
  10   4   6        9.99       18.86     20.15 o 
  12   4   6       41.66       61.57     17.42 o 
  14   4   6       84.82       75.57     18.03 o 
 -21   5   6      113.95      133.05     26.48 o 
 -19   5   6       97.08       48.51     18.87 o 
 -17   5   6       19.25        9.48     15.12 o 
 -15   5   6       41.20       60.23     17.75 o 
 -13   5   6      361.68      326.09     32.93 o 
 -11   5   6       25.56       69.59     18.68 o 
  -9   5   6       29.08       47.23     13.15 o 
  -7   5   6      146.31      129.62     16.73 o 
  -5   5   6        5.56       21.63     14.27 o 
  -3   5   6      303.51      307.92     50.20 o 
  -1   5   6      111.21      135.78     27.06 o 
   1   5   6       23.96        8.86     23.41 o 
   3   5   6      186.05      222.34     25.48 o 
   5   5   6       24.47       58.43     26.13 o 
   7   5   6       12.22       13.32     15.90 o 
   9   5   6       41.17       64.25     17.92 o 
  11   5   6        1.48       71.76     60.07 o 
 -16   6   6       52.80       85.07     23.40 o 
 -14   6   6      198.51      181.97     29.18 o 
 -12   6   6        0.82       20.00     23.97 o 
 -10   6   6      186.77      144.49     23.60 o 
  -8   6   6       15.78       10.21     20.74 o 
  -6   6   6      215.68      263.60     35.57 o 
  -4   6   6       71.48       78.55     30.68 o 
  -2   6   6       38.58       20.73     20.55 o 
   0   6   6        0.10        8.43     37.30 o 
   2   6   6       46.05       58.13     20.09 o 
   4   6   6       11.92      -21.61     21.61 o 
   6   6   6       35.76       22.66     27.77 o 
 -29   1   7        8.91       41.48     33.58 o 
 -27   1   7       15.62       18.13     25.45 o 
 -25   1   7       90.97      126.21     25.99 o 
 -23   1   7      147.02      134.33     19.86 o 
 -21   1   7      698.74      573.60     30.46 o 
 -19   1   7      390.10      341.33     30.22 o 
 -17   1   7     1505.84     1389.74     26.64 o 
 -15   1   7      420.71      532.79     22.70 o 
 -13   1   7      268.91      355.31     16.26 o 
 -11   1   7      113.19      145.62     15.24 o 
  -9   1   7       26.33       42.11      7.87 o 
  -7   1   7      902.89     1084.32     27.27 o 
  -5   1   7      923.57      775.93     18.17 o 
  -3   1   7     2944.56     3265.60     54.47 o 
  -1   1   7        1.03        4.80      4.24 o 
   1   1   7      235.34      241.72     11.79 o 
   3   1   7      976.15      927.46     19.91 o 
   5   1   7        2.53       10.09      7.45 o 
   7   1   7      176.39      182.49     18.57 o 
   9   1   7       14.70       24.40     27.83 o 
  11   1   7        2.45      -14.53     14.53 o 
  13   1   7       85.93       53.49     20.63 o 
  15   1   7       24.86       39.10     19.36 o 
  17   1   7       14.66       60.22     24.18 o 
 -28   2   7       17.18       19.46     20.76 o 
 -26   2   7       10.29        4.66     18.66 o 
 -24   2   7      260.98      297.15     30.69 o 
 -22   2   7      209.12      241.71     26.77 o 
 -20   2   7       14.78       13.70     12.17 o 
 -18   2   7      538.02      641.39     34.50 o 
 -16   2   7     1362.22     1199.17     58.07 o 
 -14   2   7      294.07      360.98     14.75 o 
 -12   2   7       29.12       38.97      6.33 o 
 -10   2   7     2790.58     2956.60     38.24 o 
  -8   2   7     6409.63     7050.44     71.07 o 
  -6   2   7      759.77      626.74     17.04 o 
  -4   2   7     6571.62     7965.04    103.89 o 
  -2   2   7      531.67      480.07     13.14 o 
   0   2   7    16489.09    17049.83    166.89 o 
   2   2   7      678.99      591.43     31.19 o 
   4   2   7      290.35      368.93     41.71 o 
   6   2   7       16.83       26.90     15.46 o 
   8   2   7      692.34      620.87     53.44 o 
  10   2   7      348.76      301.05     44.34 o 
  12   2   7       55.57       77.02     22.61 o 
  14   2   7       41.61       35.31     15.57 o 
  16   2   7      118.51      119.40     65.59 o 
 -27   3   7        7.70       10.82     18.19 o 
 -25   3   7       74.90      110.27     29.85 o 
 -23   3   7      751.73      833.46     47.84 o 
 -21   3   7      896.64      798.81     44.63 o 
 -19   3   7      984.92     1106.48     47.11 o 
 -17   3   7      806.97      831.92     40.30 o 
 -15   3   7     1253.35     1174.11     43.90 o 
 -13   3   7     2140.54     2148.97     50.62 o 
 -11   3   7     1576.21     1229.46     33.16 o 
  -9   3   7      928.65      935.10     28.22 o 
  -7   3   7     4056.99     4257.56     57.15 o 
  -5   3   7     4939.31     4827.41     59.60 o 
  -3   3   7     2017.43     1787.75     31.59 o 
  -1   3   7     2477.76     2364.62     52.84 o 
   1   3   7      636.17      638.28     44.39 o 
   3   3   7      580.19      443.41     28.82 o 
   5   3   7      485.28      481.82     31.23 o 
   7   3   7      110.01      153.85     20.60 o 
   9   3   7      648.39      620.08     38.62 o 
  11   3   7      203.49      191.40     25.40 o 
  13   3   7       83.69       95.66     20.07 o 
  15   3   7      169.85      171.01     25.02 o 
 -24   4   7      156.71      150.82     39.55 o 
 -22   4   7       58.07       27.80     20.94 o 
 -20   4   7        8.87        3.60     21.39 o 
 -18   4   7      363.55      400.64     36.41 o 
 -16   4   7     2064.14     1759.05     59.73 o 
 -14   4   7      773.50      846.42     40.61 o 
 -12   4   7      251.26      270.11     21.81 o 
 -10   4   7     1593.44     1559.22     57.34 o 
  -8   4   7      990.50      942.61     31.74 o 
  -6   4   7      258.67      255.58     19.52 o 
  -4   4   7      194.29      221.83     20.79 o 
  -2   4   7      648.95      577.35     38.39 o 
   0   4   7     1486.45     1493.73     48.45 o 
   2   4   7      573.00      555.50     33.93 o 
   4   4   7      412.91      421.58     50.58 o 
   6   4   7      700.81      701.56     65.13 o 
   8   4   7      368.55      356.79     33.16 o 
  10   4   7       22.76       21.34     14.48 o 
  12   4   7        1.37       19.35     37.40 o 
 -21   5   7       49.34        7.34     21.19 o 
 -19   5   7       38.54       31.80     17.66 o 
 -17   5   7      124.16      185.85     36.71 o 
 -15   5   7      277.84      242.78     28.75 o 
 -13   5   7       45.70       68.19     30.10 o 
 -11   5   7       92.07       64.47     19.42 o 
  -9   5   7      331.80      335.81     25.45 o 
  -7   5   7      394.93      356.78     30.82 o 
  -5   5   7      524.17      525.70     65.48 o 
  -3   5   7      259.85      300.79     97.43 o 
  -1   5   7       28.32       26.86     17.11 o 
   1   5   7       31.24       36.39     17.44 o 
   3   5   7       77.61       97.83     25.47 o 
   5   5   7      191.99      208.19     26.72 o 
   7   5   7      310.29      370.95     35.00 o 
   9   5   7       89.23       84.68     20.12 o 
 -16   6   7       83.54       51.19     22.35 o 
 -14   6   7      160.85      184.43     27.09 o 
 -12   6   7       96.76      101.96     35.89 o 
 -10   6   7       49.27      108.29     26.40 o 
  -8   6   7      165.35      200.73     31.71 o 
  -6   6   7      192.17      171.52     30.16 o 
  -4   6   7      190.72      248.68     37.30 o 
  -2   6   7      154.86      218.01     89.76 o 
   0   6   7       53.63       73.58     33.58 o 
   2   6   7      104.62      113.53     26.92 o 
   4   6   7       67.08       28.47     26.14 o 
 -26   0   8     2578.99     2147.41    111.66 o 
 -24   0   8     1298.21     1260.38     53.73 o 
 -22   0   8      133.31      138.20     17.59 o 
 -20   0   8      723.85      685.24     28.40 o 
 -18   0   8     3967.88     3657.04     66.33 o 
 -16   0   8     7242.32     7936.98    107.33 o 
 -14   0   8     1030.52     1486.30     34.34 o 
 -12   0   8      437.81      940.46     26.13 o 
 -10   0   8    28665.17    33492.79    472.76 o 
  -8   0   8    18872.26    20685.55    264.28 o 
  -6   0   8     4320.34     4995.77     79.25 o 
  -4   0   8      857.69      949.72     28.99 o 
  -2   0   8      415.55      245.26     15.22 o 
   0   0   8      496.63      510.08     22.11 o 
   2   0   8      944.52      785.47     53.57 o 
   4   0   8      357.58      314.22     20.38 o 
   6   0   8     3697.26     3650.87    126.42 o 
   8   0   8     2829.26     2394.44    106.20 o 
  10   0   8      224.36      218.45     43.46 o 
  12   0   8       89.35      116.78     35.21 o 
  14   0   8       56.27       91.45     33.58 o 
  16   0   8      330.14      324.07     62.28 o 
 -29   1   8      258.01      355.44     63.09 o 
 -27   1   8      617.73      537.88     60.94 o 
 -25   1   8     1480.51     1528.07     68.66 o 
 -23   1   8      724.65      691.59     43.77 o 
 -21   1   8      526.00      534.72     22.09 o 
 -19   1   8     2105.51     2062.77     59.65 o 
 -17   1   8     4553.05     4157.12     55.21 o 
 -15   1   8     6890.56     7493.55     79.16 o 
 -13   1   8     6818.77     6316.45     66.54 o 
 -11   1   8    11243.90    12642.44    128.35 o 
  -9   1   8     3580.81     4010.70     52.54 o 
  -7   1   8     4668.44     4362.70     45.34 o 
  -5   1   8    10191.63    11549.10    113.55 o 
  -3   1   8     6076.38     6074.49     68.90 o 
  -1   1   8      518.89      420.48     17.30 o 
   1   1   8     1535.66     1704.82     30.26 o 
   3   1   8     6910.33     6358.17     96.16 o 
   5   1   8     3429.93     3086.62    108.67 o 
   7   1   8     1231.94     1153.88     40.00 o 
   9   1   8      341.45      350.58     36.58 o 
  11   1   8      375.93      319.77     37.15 o 
  13   1   8      150.61      197.29     46.65 o 
  15   1   8      107.57      161.54     30.98 o 
  17   1   8      202.64      207.76     53.57 o 
 -28   2   8       84.36      154.08     29.73 o 
 -26   2   8      164.72      214.31     30.85 o 
 -24   2   8      749.24      775.77     41.77 o 
 -22   2   8     1039.28     1006.82     42.90 o 
 -20   2   8     3693.29     3742.47     81.76 o 
 -18   2   8     5450.55     5078.95     86.94 o 
 -16   2   8     3959.05     3684.47     61.85 o 
 -14   2   8     4953.35     5005.38     72.17 o 
 -12   2   8     4202.50     4222.97     62.60 o 
 -10   2   8     3918.59     3846.19     57.13 o 
  -8   2   8     5543.09     5516.27     70.56 o 
  -6   2   8     4781.46     5441.24     58.62 o 
  -4   2   8    11593.21    12160.17    109.78 o 
  -2   2   8    20675.64    19438.75    187.50 o 
   0   2   8     7819.24     7851.16     90.02 o 
   2   2   8     1890.82     1990.14     49.31 o 
   4   2   8     1065.52      914.56     34.84 o 
   6   2   8      903.52      795.20     80.42 o 
   8   2   8      417.85      436.70     30.91 o 
  10   2   8      456.98      434.23     32.72 o 
  12   2   8      764.46      655.65     51.82 o 
  14   2   8      343.47      313.42     90.75 o 
  16   2   8       93.68       96.68     28.59 o 
 -27   3   8      107.77      156.67     23.17 o 
 -25   3   8      353.98      367.24     36.23 o 
 -23   3   8      430.38      534.04     41.59 o 
 -21   3   8      833.65      716.58     44.54 o 
 -19   3   8      457.76      603.75     54.91 o 
 -17   3   8      714.41      717.20     37.10 o 
 -15   3   8     2818.07     2581.69     53.74 o 
 -13   3   8      477.44      421.70     23.27 o 
 -11   3   8      793.05      765.88     26.45 o 
  -9   3   8     6441.80     6803.62     89.94 o 
  -7   3   8      841.95      749.61     20.13 o 
  -5   3   8      132.86      148.71     11.27 o 
  -3   3   8      812.79      780.72     20.33 o 
  -1   3   8     2603.76     2383.16    106.92 o 
   1   3   8     5279.44     5256.01    142.71 o 
   3   3   8       77.19      115.36     17.65 o 
   5   3   8        3.79       -7.62      9.80 o 
   7   3   8      831.88      864.66     58.87 o 
   9   3   8      297.90      315.86     30.12 o 
  11   3   8      198.62      200.05     33.70 o 
  13   3   8      118.20      173.08     24.44 o 
 -24   4   8       45.78       30.55     30.67 o 
 -22   4   8      398.50      404.14     53.05 o 
 -20   4   8      349.60      333.91     33.75 o 
 -18   4   8      384.71      348.19     33.89 o 
 -16   4   8       56.96      117.96     21.29 o 
 -14   4   8      877.26      982.15     55.47 o 
 -12   4   8      547.57      575.35     29.90 o 
 -10   4   8     1050.89     1040.25     34.29 o 
  -8   4   8       61.04       80.20     12.77 o 
  -6   4   8        5.77        8.44      8.20 o 
  -4   4   8      744.63      709.69     32.59 o 
  -2   4   8      214.88      156.85     19.81 o 
   0   4   8        5.43       10.37     10.32 o 
   2   4   8      515.50      499.12     33.56 o 
   4   4   8       25.33       36.92     14.35 o 
   6   4   8      291.05      323.87     30.49 o 
   8   4   8       89.83      100.46     19.01 o 
  10   4   8        5.89       19.40     15.96 o 
  12   4   8       51.42       85.60     22.02 o 
 -21   5   8       57.43       37.86     30.18 o 
 -19   5   8       60.98       34.90     41.78 o 
 -17   5   8        0.80       24.77     16.42 o 
 -15   5   8      111.87      138.36     23.67 o 
 -13   5   8       56.45      148.15     34.84 o 
 -11   5   8       14.02       23.97     13.89 o 
  -9   5   8      239.66      294.32     24.74 o 
  -7   5   8       72.15      113.92     20.00 o 
  -5   5   8      262.02      238.20     47.99 o 
  -3   5   8       83.48      108.20     46.13 o 
  -1   5   8       15.11       23.14     16.84 o 
   1   5   8       93.49      130.81     25.93 o 
   3   5   8       24.66       16.77     59.20 o 
   5   5   8        3.82       27.11     20.92 o 
   7   5   8       28.00       32.82     18.25 o 
   9   5   8        7.26       46.45     18.07 o 
 -16   6   8      107.13       76.60     26.79 o 
 -14   6   8      150.64      139.81     36.35 o 
 -12   6   8        1.96        4.61     19.48 o 
 -10   6   8        0.15       49.41     20.29 o 
  -8   6   8        7.45      -11.96     15.33 o 
  -6   6   8       37.66       -8.48     24.98 o 
  -4   6   8       70.18       49.00     34.16 o 
  -2   6   8        0.10       42.15     20.28 o 
   0   6   8       44.93       43.66     27.54 o 
   2   6   8       79.73       29.17     21.73 o 
   4   6   8        0.47        4.23     18.54 o 
 -29   1   9        7.16       22.66     29.05 o 
 -27   1   9        8.92       15.53     18.42 o 
 -25   1   9       11.10       39.98     14.73 o 
 -23   1   9      562.79      585.68     46.49 o 
 -21   1   9      408.45      498.90     21.94 o 
 -19   1   9      437.23      505.52     23.09 o 
 -17   1   9      272.46      289.17     14.46 o 
 -15   1   9       12.96       19.67      5.19 o 
 -13   1   9      708.25      603.17     15.22 o 
 -11   1   9      393.45      413.55     15.84 o 
  -9   1   9      161.87      254.03     15.03 o 
  -7   1   9     2761.33     2962.79     38.80 o 
  -5   1   9     2339.68     2871.95     40.59 o 
  -3   1   9        2.06        0.65      3.76 o 
  -1   1   9       22.07       20.94      5.06 o 
   1   1   9        1.50       10.01      8.07 o 
   3   1   9      215.97      252.15     40.97 o 
   5   1   9        8.22       16.99      8.63 o 
   7   1   9       29.33       40.11     15.99 o 
   9   1   9        7.71       17.30     17.54 o 
  11   1   9       22.39       13.67     17.52 o 
  13   1   9        2.75        4.52     29.98 o 
  15   1   9       11.64       16.33     21.55 o 
 -28   2   9        3.72       15.12     20.26 o 
 -26   2   9        8.41       27.48     15.79 o 
 -24   2   9     1281.30     1107.52     58.87 o 
 -22   2   9      485.61      512.80     35.54 o 
 -20   2   9      617.92      726.62     35.94 o 
 -18   2   9      310.27      289.09     20.61 o 
 -16   2   9     2022.11     2146.15     50.63 o 
 -14   2   9     1085.32      904.55     31.86 o 
 -12   2   9      596.15      582.48     21.02 o 
 -10   2   9      524.36      551.20     19.97 o 
  -8   2   9    10180.13    11387.74    104.92 o 
  -6   2   9       16.48       16.22      4.47 o 
  -4   2   9     4659.24     5476.23     59.54 o 
  -2   2   9     2448.62     2627.95     42.51 o 
   0   2   9     5951.61     5979.29    120.43 o 
   2   2   9      131.99      120.36     15.82 o 
   4   2   9       36.80       46.26     12.15 o 
   6   2   9      329.80      290.82     25.96 o 
   8   2   9      344.24      324.76     28.53 o 
  10   2   9      184.90      157.24     28.81 o 
  12   2   9       10.19       49.64     18.79 o 
  14   2   9        1.76        4.55     18.05 o 
 -27   3   9        1.87       12.75     16.40 o 
 -25   3   9       36.31       31.08     16.48 o 
 -23   3   9      533.24      528.03     74.50 o 
 -21   3   9      260.61      345.21     33.08 o 
 -19   3   9     2121.75     1901.26     59.48 o 
 -17   3   9     2821.06     2935.21     59.53 o 
 -15   3   9      103.53       74.34     12.10 o 
 -13   3   9     1416.45     1292.14     35.97 o 
 -11   3   9     1150.69     1285.71     43.09 o 
  -9   3   9      756.39      579.09     22.30 o 
  -7   3   9     2751.68     2484.74     45.93 o 
  -5   3   9     1114.33     1073.96     31.04 o 
  -3   3   9     4682.43     4763.66     82.33 o 
  -1   3   9     6288.94     5835.82     98.71 o 
   1   3   9      430.35      386.75     40.27 o 
   3   3   9       17.59        5.58     16.35 o 
   5   3   9      295.63      281.31     27.12 o 
   7   3   9      372.43      361.61     32.35 o 
   9   3   9      150.98      160.43     23.93 o 
  11   3   9       85.91       82.76     22.68 o 
  13   3   9       76.25      109.01     59.13 o 
 -26   4   9      159.62      191.12     31.37 o 
 -24   4   9      402.18      406.40     47.31 o 
 -22   4   9      311.70      345.97     35.94 o 
 -20   4   9       20.84       21.99     18.36 o 
 -18   4   9      165.71      228.07     44.59 o 
 -16   4   9      859.76      886.69     42.07 o 
 -14   4   9     1113.27      998.70     35.50 o 
 -12   4   9      218.82      239.11     21.39 o 
 -10   4   9      204.83      220.96     19.66 o 
  -8   4   9     2314.46     2126.82     47.50 o 
  -6   4   9     2348.86     2381.16     59.20 o 
  -4   4   9      172.25      114.37     23.24 o 
  -2   4   9       52.27       52.88     16.36 o 
   0   4   9      406.76      446.01     32.01 o 
   2   4   9      821.84      806.78     38.24 o 
   4   4   9      181.53      193.48     24.68 o 
   6   4   9      238.72      286.82     30.20 o 
   8   4   9      188.57      169.37     32.45 o 
  10   4   9       59.20       94.49     21.27 o 
 -23   5   9       14.61       18.32     34.28 o 
 -21   5   9       46.56       52.04     28.59 o 
 -19   5   9      398.39      374.46     37.39 o 
 -17   5   9      402.42      513.61     42.11 o 
 -15   5   9       71.43       87.26     19.82 o 
 -13   5   9        8.94       14.55     14.58 o 
 -11   5   9      276.64      305.36     24.88 o 
  -9   5   9      816.70      730.47     38.73 o 
  -7   5   9      180.08      193.08     24.83 o 
  -5   5   9       96.49       99.62     26.88 o 
  -3   5   9      173.45      224.20     33.21 o 
  -1   5   9      132.54      187.11     31.69 o 
   1   5   9       59.48       87.44     23.98 o 
   3   5   9        7.53       12.56     20.51 o 
   5   5   9      135.47      137.98     27.86 o 
   7   5   9      208.65      248.85     44.06 o 
 -16   6   9      102.35      116.93     23.64 o 
 -14   6   9      213.32      261.41     31.48 o 
 -12   6   9      158.24      164.67     58.91 o 
 -10   6   9      118.08      166.30     29.57 o 
  -8   6   9       94.50       75.64     22.59 o 
  -6   6   9       93.11       58.14     42.93 o 
  -4   6   9      146.34      164.15     32.09 o 
  -2   6   9       68.95       38.48     25.80 o 
   0   6   9       24.24       21.19     18.85 o 
   2   6   9      100.28      149.64     30.89 o 
 -26   0  10     1655.69     1608.96     87.61 o 
 -24   0  10      767.61      705.90     32.34 o 
 -22   0  10     1697.14     1740.45     47.46 o 
 -20   0  10     3598.65     3469.43     66.98 o 
 -18   0  10    13682.11    14639.27    176.39 o 
 -16   0  10     3860.22     3735.00     63.21 o 
 -14   0  10      211.92      568.71     20.87 o 
 -12   0  10     2880.76     3670.02     57.14 o 
 -10   0  10     2640.72     1988.95     44.46 o 
  -8   0  10     2545.72     3159.61     60.22 o 
  -6   0  10    13625.47    14869.55    212.35 o 
  -4   0  10     2025.62     1645.50     42.36 o 
  -2   0  10     1619.00     1885.42     47.75 o 
   0   0  10     3893.50     3866.80     77.82 o 
   2   0  10       16.77       33.82      8.78 o 
   4   0  10     1387.73     1204.48     70.65 o 
   6   0  10      960.77     1011.13     69.48 o 
   8   0  10      105.03      207.29     45.08 o 
  10   0  10      303.16      280.61     51.24 o 
  12   0  10       34.32       42.06     27.77 o 
  14   0  10      229.53      369.73     64.95 o 
 -29   1  10      586.71      512.77     48.77 o 
 -27   1  10      905.23      918.67     49.39 o 
 -25   1  10     1053.24      965.65     40.95 o 
 -23   1  10     2476.59     2337.46     66.65 o 
 -21   1  10      652.10      635.86     25.34 o 
 -19   1  10     3472.77     3312.66     49.44 o 
 -17   1  10     7716.31     8187.92     86.80 o 
 -15   1  10      347.83      255.39     11.82 o 
 -13   1  10     6166.80     6883.83     82.90 o 
 -11   1  10    12562.16    13552.81    137.32 o 
  -9   1  10     3349.52     3151.23     37.87 o 
  -7   1  10    22542.04    28264.81    255.62 o 
  -5   1  10     7437.63     7403.61     82.85 o 
  -3   1  10       25.88       23.12      5.47 o 
  -1   1  10     4733.20     4782.83     92.68 o 
   1   1  10     1026.07      916.85     32.72 o 
   3   1  10     1702.63     1513.03     43.07 o 
   5   1  10     3217.14     3002.27     65.94 o 
   7   1  10      138.91      192.23     34.51 o 
   9   1  10      639.84      615.77     48.74 o 
  11   1  10      329.06      301.34     39.16 o 
  13   1  10       15.58       -4.64     18.02 o 
 -30   2  10      219.47      174.07     32.91 o 
 -28   2  10      249.35      295.03     40.23 o 
 -26   2  10       90.65      139.53     22.80 o 
 -24   2  10     1061.64      937.16     55.12 o 
 -22   2  10      639.71      678.24     45.82 o 
 -20   2  10      275.83      212.71     22.91 o 
 -18   2  10     5543.22     5235.62    163.25 o 
 -16   2  10     5345.76     5197.83     76.42 o 
 -14   2  10     3463.65     3172.78     54.21 o 
 -12   2  10    10563.83    11452.47    127.15 o 
 -10   2  10     1765.66     1580.49     33.91 o 
  -8   2  10     2408.72     2533.47     35.25 o 
  -6   2  10     5146.54     5071.57     57.48 o 
  -4   2  10      571.74      447.47     17.19 o 
  -2   2  10     9545.18    10464.39    158.07 o 
   0   2  10     6362.69     6151.40     99.44 o 
   2   2  10      965.54      782.33     32.68 o 
   4   2  10     2168.62     2020.69     59.33 o 
   6   2  10      273.91      290.45     26.63 o 
   8   2  10      233.31      231.79     34.51 o 
  10   2  10      683.99      736.35     55.75 o 
  12   2  10       53.27       39.76     23.41 o 
  14   2  10      104.34      118.76     30.14 o 
 -29   3  10       57.40       44.36     18.10 o 
 -27   3  10      182.48      192.12     26.21 o 
 -25   3  10      494.88      461.79     38.67 o 
 -23   3  10      836.98      856.63     46.47 o 
 -21   3  10      580.27      621.25     76.76 o 
 -19   3  10      159.01      125.19     21.22 o 
 -17   3  10      893.42      932.65     33.17 o 
 -15   3  10     1222.80     1133.85     35.09 o 
 -13   3  10     1883.05     1675.63     55.52 o 
 -11   3  10     3885.51     3810.50     63.32 o 
  -9   3  10     1032.33      917.22     27.73 o 
  -7   3  10      496.80      463.54     20.04 o 
  -5   3  10      358.14      345.61     14.90 o 
  -3   3  10     1714.16     1630.34     61.05 o 
  -1   3  10     1446.00     1503.90     45.88 o 
   1   3  10      109.07      129.92     19.10 o 
   3   3  10      401.75      423.09     44.36 o 
   5   3  10      332.66      329.80     29.44 o 
   7   3  10      233.77      281.90     29.34 o 
   9   3  10      264.02      333.35     32.65 o 
  11   3  10       56.85       99.05     25.93 o 
 -26   4  10      152.99      228.85     30.14 o 
 -24   4  10      211.55      199.10     28.15 o 
 -22   4  10      601.72      666.34     63.03 o 
 -20   4  10      249.44      229.65     28.50 o 
 -18   4  10        4.37       10.44     15.08 o 
 -16   4  10      147.98      175.97     20.47 o 
 -14   4  10      187.55      192.89     20.19 o 
 -12   4  10      384.41      446.51     29.65 o 
 -10   4  10      435.53      454.43     25.62 o 
  -8   4  10      275.86      209.26     18.16 o 
  -6   4  10      168.13      215.76     22.00 o 
  -4   4  10      114.95       94.03     28.29 o 
  -2   4  10      314.71      315.97     35.60 o 
   0   4  10       17.12       36.52     20.25 o 
   2   4  10        9.73       22.47     12.92 o 
   4   4  10        3.07       28.81     13.50 o 
   6   4  10       26.13       48.49     17.17 o 
   8   4  10      182.21      217.63     31.47 o 
  10   4  10       27.60       75.37     22.39 o 
 -23   5  10       59.05       16.31     21.89 o 
 -21   5  10      106.96      156.55     26.54 o 
 -19   5  10        9.34       21.63     16.69 o 
 -17   5  10       69.52      103.80     23.95 o 
 -15   5  10      229.01      265.32     29.71 o 
 -13   5  10      111.21       88.77     20.96 o 
 -11   5  10       37.41       32.93     13.62 o 
  -9   5  10        2.25       12.16     13.85 o 
  -7   5  10      600.58      542.98     64.26 o 
  -5   5  10       80.59       41.69     44.97 o 
  -3   5  10       31.04       29.65     36.43 o 
  -1   5  10      182.40      237.86     38.05 o 
   1   5  10       43.62       52.81     20.54 o 
   3   5  10       35.64       47.02     21.64 o 
   5   5  10        0.70       15.71     29.86 o 
   7   5  10        2.42       28.73     24.44 o 
 -18   6  10       10.18       68.57     22.88 o 
 -16   6  10        1.57        9.43     17.73 o 
 -14   6  10        5.41       27.12     19.64 o 
 -12   6  10       49.79       73.95     24.97 o 
 -10   6  10        5.60       26.02     19.31 o 
  -8   6  10       35.78       -1.74     26.14 o 
  -6   6  10       22.94       15.27     23.30 o 
  -4   6  10        0.10       25.58     41.77 o 
  -2   6  10       26.64       55.57     21.44 o 
   0   6  10        0.51       -6.98     18.80 o 
 -29   1  11       81.31       92.76     24.57 o 
 -27   1  11      142.18      166.29     23.44 o 
 -25   1  11     1824.97     1725.46     97.70 o 
 -23   1  11      972.35      884.78     34.00 o 
 -21   1  11       26.44       31.50      9.48 o 
 -19   1  11       22.17        7.52      6.77 o 
 -17   1  11     1521.58     1586.43     30.17 o 
 -15   1  11      252.50      237.63     11.22 o 
 -13   1  11     2010.38     2184.59     66.41 o 
 -11   1  11     2021.24     2189.45     53.94 o 
  -9   1  11     5914.01     6973.99     76.72 o 
  -7   1  11       74.15       41.97      6.76 o 
  -5   1  11      487.87      568.78     21.38 o 
  -3   1  11       12.82       20.75      5.85 o 
  -1   1  11      430.16      452.20     17.20 o 
   1   1  11       58.58       54.23     11.70 o 
   3   1  11      655.38      647.71     30.61 o 
   5   1  11       36.32       63.90     19.42 o 
   7   1  11      378.04      379.64     39.51 o 
   9   1  11      184.67      202.88     70.59 o 
  11   1  11       25.66       35.15     19.19 o 
  13   1  11       22.32      -14.43     52.40 o 
 -30   2  11       54.22       95.94     25.77 o 
 -28   2  11       31.73       18.52     15.97 o 
 -26   2  11       19.12       34.61     23.31 o 
 -24   2  11     1413.86     1478.81     91.23 o 
 -22   2  11     1138.72      969.34     41.02 o 
 -20   2  11       32.31       18.12     10.36 o 
 -18   2  11        3.73        7.37      7.59 o 
 -16   2  11      293.22      259.43     18.32 o 
 -14   2  11     1090.71     1213.69     31.92 o 
 -12   2  11     4883.96     4767.73     68.49 o 
 -10   2  11      302.08      253.65     15.78 o 
  -8   2  11       75.60      105.33      8.69 o 
  -6   2  11     3617.60     3299.68     50.10 o 
  -4   2  11      594.81      528.80     18.46 o 
  -2   2  11      751.56      705.74     28.96 o 
   0   2  11      126.08      105.38     15.90 o 
   2   2  11      124.93      159.68     19.86 o 
   4   2  11      316.55      298.99     26.65 o 
   6   2  11      276.96      297.18     28.01 o 
   8   2  11      202.84      173.69     48.22 o 
  10   2  11       61.06       44.00     19.46 o 
  12   2  11        1.58       50.94     32.36 o 
 -29   3  11       94.42      148.38     41.44 o 
 -27   3  11        7.84       30.37     17.19 o 
 -25   3  11       78.11      101.07     21.80 o 
 -23   3  11      127.91      149.66     23.73 o 
 -21   3  11      206.47      254.20     28.27 o 
 -19   3  11      458.72      487.57     27.86 o 
 -17   3  11     6214.42     5759.54     89.13 o 
 -15   3  11     1609.12     1541.08     40.45 o 
 -13   3  11       77.85       67.30     11.42 o 
 -11   3  11      917.46      698.79     25.57 o 
  -9   3  11      543.79      558.87     22.17 o 
  -7   3  11      608.58      656.35     23.04 o 
  -5   3  11      175.32      209.91     15.07 o 
  -3   3  11      486.21      403.50     26.53 o 
  -1   3  11     8696.06     8116.11    128.39 o 
   1   3  11     1004.62     1051.69     41.82 o 
   3   3  11        1.79        9.03     12.35 o 
   5   3  11      205.18      168.72     22.90 o 
   7   3  11      152.67      161.13     23.46 o 
   9   3  11       34.30       80.95     24.27 o 
  11   3  11        0.49       25.70     22.60 o 
 -26   4  11       91.51      109.69     23.56 o 
 -24   4  11      333.34      359.40     36.57 o 
 -22   4  11      654.61      570.61     43.04 o 
 -20   4  11      189.83      202.75     28.18 o 
 -18   4  11      214.23      236.40     28.92 o 
 -16   4  11     1239.36     1138.27     39.34 o 
 -14   4  11      305.07      387.74     26.64 o 
 -12   4  11       30.11       19.80     11.17 o 
 -10   4  11      519.93      471.81     25.81 o 
  -8   4  11     1529.11     1420.50     45.94 o 
  -6   4  11      910.30      898.49     50.59 o 
  -4   4  11       48.82       55.58     19.21 o 
  -2   4  11      185.55      169.90     60.48 o 
   0   4  11      305.85      338.37     39.11 o 
   2   4  11       91.81      109.30     20.17 o 
   4   4  11      135.64      179.54     31.49 o 
   6   4  11      134.92      114.83     31.37 o 
   8   4  11       41.73       29.52     17.35 o 
 -23   5  11       59.16       87.88     26.53 o 
 -21   5  11      328.83      375.72     40.43 o 
 -19   5  11      473.78      461.90     39.88 o 
 -17   5  11      310.29      329.05     33.86 o 
 -15   5  11       77.92       77.65     19.79 o 
 -13   5  11       22.90       42.59     15.75 o 
 -11   5  11      400.81      386.05     32.59 o 
  -9   5  11      809.55      734.47     74.02 o 
  -7   5  11      337.96      314.58     40.32 o 
  -5   5  11      110.43      125.13     47.76 o 
  -3   5  11      120.25      127.02     53.57 o 
  -1   5  11       56.71       48.50     19.51 o 
   1   5  11       38.04       24.39     17.05 o 
   3   5  11       65.04       92.77     25.46 o 
   5   5  11       78.30       55.40     27.02 o 
 -18   6  11       79.55      119.53     27.62 o 
 -16   6  11       17.20       37.66     20.67 o 
 -14   6  11       82.58       94.21     25.65 o 
 -12   6  11      239.44      259.38     29.63 o 
 -10   6  11      153.64      214.65     34.06 o 
  -8   6  11      152.38      185.86     34.10 o 
  -6   6  11      219.88      287.72     77.04 o 
  -4   6  11      130.29      148.18     42.06 o 
  -2   6  11        9.64       21.68     21.89 o 
   0   6  11        6.00       16.03     33.35 o 
 -28   0  12     1537.59     1456.16     87.73 o 
 -26   0  12     1459.24     1413.68    104.98 o 
 -24   0  12     1203.09     1180.78     40.45 o 
 -22   0  12     4914.83     4604.63     94.77 o 
 -20   0  12     8929.21     8942.05    124.71 o 
 -18   0  12     4081.76     4049.44     69.87 o 
 -16   0  12     7720.74     8640.44    113.95 o 
 -14   0  12     8613.76     9644.62    147.17 o 
 -12   0  12     6601.15     5957.70    148.61 o 
 -10   0  12     9107.81    10519.97    155.11 o 
  -8   0  12     8357.93     9279.71    140.26 o 
  -6   0  12      468.98      327.95     19.92 o 
  -4   0  12     3704.21     4188.92     82.62 o 
  -2   0  12      625.74      521.51     37.65 o 
   0   0  12      511.96      509.08     27.45 o 
   2   0  12     4647.69     4765.41    153.96 o 
   4   0  12      442.64      530.32     57.75 o 
   6   0  12      328.10      344.40     52.29 o 
   8   0  12      177.22      223.79     48.57 o 
  10   0  12       27.64       41.71     26.49 o 
  12   0  12      141.42      207.29     53.33 o 
 -31   1  12      240.45      356.95     59.96 o 
 -29   1  12      490.12      545.25     38.19 o 
 -27   1  12      792.95      799.87     41.78 o 
 -25   1  12     1710.82     1699.34     53.25 o 
 -23   1  12     1803.33     1443.18     45.54 o 
 -21   1  12     2452.36     2363.20     49.51 o 
 -19   1  12     4520.39     4578.89     70.24 o 
 -17   1  12     4795.64     4470.43     67.06 o 
 -15   1  12     2043.44     2126.62     40.93 o 
 -13   1  12      942.54      817.45     23.79 o 
 -11   1  12     3661.30     3480.36     42.92 o 
  -9   1  12    14184.71    17327.67    184.92 o 
  -7   1  12     8509.10     8639.41    101.85 o 
  -5   1  12     1870.63     1767.99     34.05 o 
  -3   1  12     2982.98     2838.37     46.34 o 
  -1   1  12      911.55      794.63     29.84 o 
   1   1  12     2335.80     2197.20     54.13 o 
   3   1  12      977.64      920.96     36.27 o 
   5   1  12      231.85      251.51     33.46 o 
   7   1  12      671.59      711.46     52.09 o 
   9   1  12      184.99      181.61     32.35 o 
  11   1  12      177.20      190.77     37.07 o 
 -30   2  12      106.72      125.04     22.47 o 
 -28   2  12      299.46      299.61     30.77 o 
 -26   2  12      804.72      782.37     42.99 o 
 -24   2  12      461.86      512.81     36.50 o 
 -22   2  12       12.48       23.13     10.50 o 
 -20   2  12      844.43      873.04     31.06 o 
 -18   2  12     3699.70     3420.58     61.27 o 
 -16   2  12     2204.50     1884.70     41.78 o 
 -14   2  12     2845.47     3072.70     53.99 o 
 -12   2  12     2489.71     2365.76     44.83 o 
 -10   2  12     2044.53     2148.09     41.24 o 
  -8   2  12     1421.32     1262.48     24.79 o 
  -6   2  12      817.01      653.10     36.54 o 
  -4   2  12     2640.59     2809.72     54.32 o 
  -2   2  12     2202.87     2013.47     51.55 o 
   0   2  12     2300.98     2192.46     57.07 o 
   2   2  12     1539.14     1456.96     47.80 o 
   4   2  12       80.51      112.35     18.98 o 
   6   2  12      380.57      382.80     41.13 o 
   8   2  12      348.70      412.67     71.87 o 
  10   2  12       60.43       82.27     36.95 o 
 -29   3  12       51.53       97.77     21.29 o 
 -27   3  12      230.43      219.22     29.18 o 
 -25   3  12      717.59      763.40     47.12 o 
 -23   3  12      485.40      592.26     41.03 o 
 -21   3  12     1639.84     1481.00     55.32 o 
 -19   3  12      498.00      513.26     38.42 o 
 -17   3  12       61.77       72.61     13.37 o 
 -15   3  12     2825.64     2734.87     55.95 o 
 -13   3  12     2997.66     2728.53     83.97 o 
 -11   3  12      254.84      252.82     18.42 o 
  -9   3  12      666.05      641.41     23.95 o 
  -7   3  12      121.34       79.74     14.33 o 
  -5   3  12     2931.83     2886.97     85.78 o 
  -3   3  12     2164.40     2080.47     65.84 o 
  -1   3  12        7.80        9.03     10.73 o 
   1   3  12      254.90      260.08     26.52 o 
   3   3  12       55.21       77.22     17.99 o 
   5   3  12       79.65      106.44     19.74 o 
   7   3  12      391.47      413.85     42.13 o 
   9   3  12       23.44       25.29     20.56 o 
 -26   4  12      594.90      571.40     58.36 o 
 -24   4  12      613.46      595.98     66.86 o 
 -22   4  12      152.32      161.90     25.82 o 
 -20   4  12      339.52      326.19     38.35 o 
 -18   4  12       87.30       99.61     17.13 o 
 -16   4  12      831.27      772.86     33.49 o 
 -14   4  12      773.62      728.90     31.26 o 
 -12   4  12       58.14       80.22     14.24 o 
 -10   4  12     1429.46     1545.34     41.04 o 
  -8   4  12     1023.76     1029.27     92.96 o 
  -6   4  12        5.31       25.03     17.66 o 
  -4   4  12      511.41      471.06     42.98 o 
  -2   4  12      104.11      134.79     27.28 o 
   0   4  12       73.49      106.67     24.65 o 
   2   4  12       19.72       14.06     13.18 o 
   4   4  12       20.50       39.16     15.63 o 
   6   4  12      146.46      129.37     23.15 o 
   8   4  12       86.18      127.99     24.80 o 
 -23   5  12       10.36       30.92     24.84 o 
 -21   5  12       13.46       28.27     20.55 o 
 -19   5  12       47.32       49.00     17.48 o 
 -17   5  12       49.24       48.26     18.18 o 
 -15   5  12      319.61      333.25     28.80 o 
 -13   5  12       79.38      101.91     21.09 o 
 -11   5  12      113.95      108.53     19.42 o 
  -9   5  12      223.93      212.41     47.99 o 
  -7   5  12       52.75       79.13     24.37 o 
  -5   5  12       12.33       74.27     24.52 o 
  -3   5  12      171.33      219.00     34.90 o 
  -1   5  12       32.70       54.02     20.39 o 
   1   5  12       51.17       28.67     21.32 o 
   3   5  12       43.54       83.84     28.78 o 
 -18   6  12        4.08       11.18     19.04 o 
 -16   6  12        0.46      -11.40     24.81 o 
 -14   6  12       18.22       20.64     27.42 o 
 -12   6  12        1.39       42.73     18.59 o 
 -10   6  12        5.57      -21.84     21.84 o 
  -8   6  12        0.76        9.86     22.06 o 
  -6   6  12        8.13       19.89     18.59 o 
  -4   6  12       60.80      101.09     27.10 o 
  -2   6  12        3.25       31.12     25.68 o 
 -31   1  13        0.32      -20.57     20.57 o 
 -29   1  13        5.05       34.99     19.87 o 
 -27   1  13      626.13      592.67     37.77 o 
 -25   1  13     1344.81     1158.85     37.91 o 
 -23   1  13      459.93      527.78     27.15 o 
 -21   1  13      372.38      446.22     23.99 o 
 -19   1  13      727.22      683.57     25.39 o 
 -17   1  13     1869.09     2061.03     67.72 o 
 -15   1  13     2728.12     2934.46     50.17 o 
 -13   1  13       12.72       11.89      6.05 o 
 -11   1  13     1090.96     1157.59     24.82 o 
  -9   1  13     2660.61     3097.32     47.07 o 
  -7   1  13     1230.91     1159.11     27.24 o 
  -5   1  13       52.96       60.28      8.81 o 
  -3   1  13      778.64      698.33     22.08 o 
  -1   1  13      359.19      396.12     24.88 o 
   1   1  13        2.69        0.27      9.10 o 
   3   1  13      320.98      336.17     68.61 o 
   5   1  13        0.27        6.84     17.55 o 
   7   1  13      234.21      251.15     35.10 o 
   9   1  13       24.34       23.43     32.01 o 
  11   1  13       12.43       29.04     31.43 o 
 -32   2  13       11.83       19.98     20.43 o 
 -30   2  13       14.80       39.05     21.14 o 
 -28   2  13       84.38       98.96     34.69 o 
 -26   2  13       98.20      122.12     21.74 o 
 -24   2  13      887.83      838.03     39.84 o 
 -22   2  13      500.68      572.34     30.32 o 
 -20   2  13      124.25      112.14     15.71 o 
 -18   2  13     1297.17     1171.40     34.47 o 
 -16   2  13      205.91      219.36     17.51 o 
 -14   2  13      649.98      664.86     32.32 o 
 -12   2  13      915.28      929.41     27.33 o 
 -10   2  13       63.26       74.53     10.07 o 
  -8   2  13      435.29      394.78     17.26 o 
  -6   2  13      423.83      421.01     18.76 o 
  -4   2  13     1929.86     1908.51     49.34 o 
  -2   2  13     1862.55     1683.93     48.59 o 
   0   2  13       36.11       46.09     13.42 o 
   2   2  13      257.72      259.17     25.79 o 
   4   2  13       96.98      114.19     19.59 o 
   6   2  13      420.40      380.64     47.87 o 
   8   2  13       15.16       17.04     17.91 o 
  10   2  13        7.34       23.00     45.49 o 
 -29   3  13       43.06       44.13     19.94 o 
 -27   3  13       19.94       33.11     15.27 o 
 -25   3  13      720.60      646.60     44.06 o 
 -23   3  13      378.82      449.08     53.46 o 
 -21   3  13     1826.84     1861.74     50.12 o 
 -19   3  13       57.57       60.31     15.19 o 
 -17   3  13     3015.08     2970.94     64.94 o 
 -15   3  13     1229.28     1152.85     35.67 o 
 -13   3  13      292.23      305.76     20.78 o 
 -11   3  13      414.94      449.86     23.01 o 
  -9   3  13     1881.46     1724.78     39.52 o 
  -7   3  13      309.55      272.56     20.82 o 
  -5   3  13      485.16      407.25     36.59 o 
  -3   3  13       14.81       30.72     11.91 o 
  -1   3  13     1108.81      974.18     40.17 o 
   1   3  13      438.93      401.79     32.12 o 
   3   3  13      131.67      150.59     22.70 o 
   5   3  13      318.21      332.33     32.36 o 
   7   3  13       55.13       74.14     25.00 o 
   9   3  13        9.85        4.28     21.50 o 
 -28   4  13       48.01       47.74     20.57 o 
 -26   4  13      205.07      291.51     38.02 o 
 -24   4  13      235.88      266.94     31.93 o 
 -22   4  13      110.87      127.69     23.18 o 
 -20   4  13      830.32      783.75     45.81 o 
 -18   4  13     1231.00     1221.31     41.51 o 
 -16   4  13       56.58       67.05     15.39 o 
 -14   4  13        4.19       -2.52     12.66 o 
 -12   4  13      474.04      441.35     26.15 o 
 -10   4  13     1866.85     1576.73     91.95 o 
  -8   4  13      416.11      415.70     55.43 o 
  -6   4  13        2.99       18.18     16.78 o 
  -4   4  13      463.95      541.98     56.01 o 
  -2   4  13      376.11      404.16     42.31 o 
   0   4  13       37.86       60.90     19.97 o 
   2   4  13       18.37       28.25     28.64 o 
   4   4  13       40.74       43.87     17.16 o 
   6   4  13       54.75       86.67     21.62 o 
 -23   5  13      266.00      274.60     37.14 o 
 -21   5  13      433.01      443.57     41.72 o 
 -19   5  13      338.89      332.33     63.05 o 
 -17   5  13      192.82      197.32     26.73 o 
 -15   5  13      456.48      479.71     31.54 o 
 -13   5  13      171.49      195.88     25.94 o 
 -11   5  13      142.87      130.15     28.74 o 
  -9   5  13      580.89      571.45     52.87 o 
  -7   5  13      392.22      496.41     95.45 o 
  -5   5  13      177.92      266.45     38.10 o 
  -3   5  13       26.08       32.02     17.91 o 
  -1   5  13       41.43       32.76     20.12 o 
   1   5  13      227.07      191.92     36.16 o 
   3   5  13       66.14       85.89     35.96 o 
 -18   6  13       68.14       34.54     33.12 o 
 -16   6  13       67.76       82.68     26.08 o 
 -14   6  13       95.76       96.79     35.79 o 
 -12   6  13       46.90       76.12     46.54 o 
 -10   6  13       78.71       68.62     25.40 o 
  -8   6  13      134.47      141.15     32.21 o 
  -6   6  13      154.84      178.16     34.84 o 
  -4   6  13       74.99       73.50     27.61 o 
 -30   0  14      544.01      455.72     60.77 o 
 -28   0  14      839.71      836.93     47.71 o 
 -26   0  14     3466.34     3104.34     88.77 o 
 -24   0  14     5829.96     5687.84    123.86 o 
 -22   0  14     3462.03     3581.76     90.45 o 
 -20   0  14     6702.95     6694.68    101.94 o 
 -18   0  14    11049.22    11623.54    179.48 o 
 -16   0  14     1707.35     1843.59     85.93 o 
 -14   0  14     2071.80     1880.70     50.20 o 
 -12   0  14    13591.17    15294.59    216.83 o 
 -10   0  14    10901.95    11053.75    276.78 o 
  -8   0  14    12387.74    13402.05    281.37 o 
  -6   0  14     8725.42     9576.75    243.49 o 
  -4   0  14       32.88       13.82      8.85 o 
  -2   0  14      996.81      922.20     82.21 o 
   0   0  14     2334.19     2330.54    102.37 o 
   2   0  14      583.75      567.27     61.12 o 
   4   0  14      540.02      507.19     62.16 o 
   6   0  14        5.63      -15.45     20.22 o 
   8   0  14      380.94      421.79     64.49 o 
  10   0  14      409.90      375.31     64.02 o 
 -33   1  14      413.76      361.60     58.79 o 
 -31   1  14      275.59      265.16     35.45 o 
 -29   1  14     1122.34     1087.71     56.05 o 
 -27   1  14      586.88      640.11     34.20 o 
 -25   1  14      593.34      648.50     37.48 o 
 -23   1  14     3477.70     3161.87     60.96 o 
 -21   1  14     3425.97     3323.70     90.17 o 
 -19   1  14     4865.97     4278.80    205.21 o 
 -17   1  14     3876.92     4079.51     65.88 o 
 -15   1  14      509.51      399.15     22.12 o 
 -13   1  14     5335.78     5519.24     68.33 o 
 -11   1  14     4975.48     5441.23     69.47 o 
  -9   1  14      443.26      311.87     17.31 o 
  -7   1  14     6470.29     7039.37     86.76 o 
  -5   1  14     2242.58     2179.45     41.64 o 
  -3   1  14      429.56      385.65     24.31 o 
  -1   1  14     3993.48     3830.09     82.94 o 
   1   1  14      403.45      398.39     37.75 o 
   3   1  14      235.04      289.99     35.56 o 
   5   1  14      335.16      369.92     42.30 o 
   7   1  14       34.59       57.61     25.45 o 
   9   1  14      300.01      309.04     43.63 o 
 -32   2  14       40.22       85.17     20.50 o 
 -30   2  14      404.95      379.22     35.72 o 
 -28   2  14     1095.26     1004.11     45.99 o 
 -26   2  14      175.77      242.97     27.75 o 
 -24   2  14      518.25      509.62     29.42 o 
 -22   2  14      290.39      301.30     22.77 o 
 -20   2  14      207.07      271.45     21.30 o 
 -18   2  14     1660.92     1614.58     40.71 o 
 -16   2  14     4376.17     4517.45     71.36 o 
 -14   2  14     1430.72     1263.39     33.35 o 
 -12   2  14     3209.54     3357.99     56.57 o 
 -10   2  14      343.23      329.64     27.74 o 
  -8   2  14      635.38      609.81     20.95 o 
  -6   2  14     1058.84     1022.65     32.87 o 
  -4   2  14      175.98      173.86     19.19 o 
  -2   2  14     1347.96     1254.55     54.72 o 
   0   2  14     1753.31     1638.07     51.59 o 
   2   2  14       84.87       88.18     18.78 o 
   4   2  14      647.81      673.84     53.03 o 
   6   2  14      220.29      233.28     36.01 o 
   8   2  14       27.74       21.99     25.85 o 
 -31   3  14      118.87      201.79     33.34 o 
 -29   3  14      122.68      115.66     21.54 o 
 -27   3  14      400.70      433.13     48.05 o 
 -25   3  14      447.81      427.85     37.39 o 
 -23   3  14      485.96      511.92     67.82 o 
 -21   3  14      503.90      567.69     30.88 o 
 -19   3  14      307.82      364.09     25.49 o 
 -17   3  14     2351.62     2201.38     51.48 o 
 -15   3  14     1639.60     1430.18     39.68 o 
 -13   3  14      410.49      459.22     26.08 o 
 -11   3  14      476.05      422.71     24.15 o 
  -9   3  14      189.32      234.50     17.52 o 
  -7   3  14      490.57      496.05     40.76 o 
  -5   3  14      528.86      496.72     40.97 o 
  -3   3  14      993.06      929.13     80.05 o 
  -1   3  14      385.11      388.83     31.25 o 
   1   3  14        2.16       21.32     13.24 o 
   3   3  14       93.07      110.61     24.02 o 
   5   3  14      199.11      200.58     27.26 o 
   7   3  14       29.49       73.80     39.51 o 
 -28   4  14       52.16       20.99     20.15 o 
 -26   4  14      540.45      651.61     48.13 o 
 -24   4  14      329.50      364.75     36.33 o 
 -22   4  14      511.55      466.92     38.50 o 
 -20   4  14      542.15      492.64     31.91 o 
 -18   4  14      521.96      472.23     30.54 o 
 -16   4  14      633.34      569.45     31.13 o 
 -14   4  14       97.48      119.00     16.41 o 
 -12   4  14      279.40      371.54     24.90 o 
 -10   4  14      309.55      289.71     26.38 o 
  -8   4  14      338.85      319.74     43.22 o 
  -6   4  14      755.99      725.57     53.77 o 
  -4   4  14      840.21      810.37     56.16 o 
  -2   4  14      155.31      268.53     54.15 o 
   0   4  14       19.69       15.64     17.77 o 
   2   4  14        4.80       30.87     20.92 o 
   4   4  14       53.54       53.24     33.35 o 
 -23   5  14       22.86        4.66     33.80 o 
 -21   5  14       40.86       34.77     19.79 o 
 -19   5  14       25.67       51.65     18.82 o 
 -17   5  14       44.88       60.38     15.64 o 
 -15   5  14       15.52       31.14     16.52 o 
 -13   5  14      129.57      149.81     23.38 o 
 -11   5  14      533.00      544.95     53.00 o 
  -9   5  14       35.23       68.61     24.03 o 
  -7   5  14       30.48       34.18     19.97 o 
  -5   5  14       49.00       48.89     21.16 o 
  -3   5  14       17.05       32.92     37.36 o 
  -1   5  14       10.51       39.91     21.40 o 
   1   5  14        6.30       -0.62     21.22 o 
 -18   6  14        1.65       43.57     39.97 o 
 -16   6  14        2.86       -5.52     20.29 o 
 -14   6  14        3.73       13.83     18.43 o 
 -12   6  14       24.24       33.82     24.72 o 
 -10   6  14        4.45       14.27     20.37 o 
  -8   6  14        7.92       20.40     22.27 o 
  -6   6  14        1.80       40.12     28.70 o 
 -33   1  15        7.80       17.66     20.45 o 
 -31   1  15      268.73      308.93     39.34 o 
 -29   1  15       69.07       42.67     20.29 o 
 -27   1  15       20.86       39.03     13.43 o 
 -25   1  15     1242.21     1250.56     39.01 o 
 -23   1  15      909.55      794.15     37.17 o 
 -21   1  15       93.09      110.16     14.64 o 
 -19   1  15      593.88      548.73     23.91 o 
 -17   1  15     2976.73     3202.12     59.29 o 
 -15   1  15     1845.52     2002.45     41.91 o 
 -13   1  15      428.76      400.77     25.75 o 
 -11   1  15      781.88      711.83     21.65 o 
  -9   1  15      656.25      584.22     20.48 o 
  -7   1  15      482.30      535.39     24.35 o 
  -5   1  15      442.97      438.73     19.65 o 
  -3   1  15     1105.06     1062.74     37.38 o 
  -1   1  15       11.23       24.00     11.20 o 
   1   1  15      212.67      207.81     30.60 o 
   3   1  15      133.44      209.21     31.29 o 
   5   1  15      170.86      182.43     31.49 o 
   7   1  15        9.70       -0.47     20.04 o 
   9   1  15        0.36      -17.60     18.96 o 
 -32   2  15       27.49       52.04     19.79 o 
 -30   2  15        3.21       21.37     14.67 o 
 -28   2  15      113.73      122.31     25.21 o 
 -26   2  15      628.23      690.54     41.87 o 
 -24   2  15      808.83      723.48     32.73 o 
 -22   2  15      445.47      456.53     27.16 o 
 -20   2  15       45.82       41.13     12.18 o 
 -18   2  15     7581.49     7442.72    101.65 o 
 -16   2  15     2729.57     2378.57    105.76 o 
 -14   2  15      980.32     1037.48     30.83 o 
 -12   2  15      245.34      292.78     18.71 o 
 -10   2  15      767.44      693.83     28.77 o 
  -8   2  15      277.74      335.69     22.31 o 
  -6   2  15      201.68      203.62     19.98 o 
  -4   2  15       52.82       46.88     12.72 o 
  -2   2  15     1381.74     1330.80     45.98 o 
   0   2  15       84.97       86.66     16.87 o 
   2   2  15       33.54       51.55     16.61 o 
   4   2  15      168.83      200.61     43.75 o 
   6   2  15       74.47       62.36     22.12 o 
   8   2  15        5.89        3.38     21.88 o 
 -31   3  15       10.63       40.18     19.10 o 
 -29   3  15      190.91      214.10     30.33 o 
 -27   3  15      175.43      233.83     28.51 o 
 -25   3  15      335.81      354.85     34.86 o 
 -23   3  15      447.77      450.61     29.78 o 
 -21   3  15       91.72       91.87     15.88 o 
 -19   3  15        6.96       18.52     11.76 o 
 -17   3  15      350.39      394.49     25.36 o 
 -15   3  15        6.94       19.44      9.88 o 
 -13   3  15      810.64      751.57     27.87 o 
 -11   3  15      600.57      468.09     22.32 o 
  -9   3  15       20.76       33.46     11.25 o 
  -7   3  15      873.36      886.45     62.40 o 
  -5   3  15       63.40       86.86     32.94 o 
  -3   3  15       31.68       38.59     16.94 o 
  -1   3  15      151.86      158.90     28.77 o 
   1   3  15       11.12       15.82     18.38 o 
   3   3  15       80.57       83.76     25.83 o 
   5   3  15      135.48      100.43     27.77 o 
 -28   4  15       50.26       74.89     24.83 o 
 -26   4  15      181.04      134.51     24.71 o 
 -24   4  15      148.16      153.50     25.06 o 
 -22   4  15      211.39      234.45     28.76 o 
 -20   4  15      887.92      881.00     37.67 o 
 -18   4  15     1058.74     1059.04     39.12 o 
 -16   4  15      128.94      138.57     18.44 o 
 -14   4  15       23.52       27.75     12.23 o 
 -12   4  15      364.54      444.28     53.74 o 
 -10   4  15      424.36      429.29     44.15 o 
  -8   4  15      356.83      306.18     38.82 o 
  -6   4  15       31.30       50.44     19.88 o 
  -4   4  15       79.19       41.94     34.97 o 
  -2   4  15      728.51      662.05     53.74 o 
   0   4  15      181.22      179.12     31.89 o 
   2   4  15        5.37      -15.37     18.05 o 
   4   4  15        1.99      -15.47     19.93 o 
 -25   5  15      352.04      269.00     47.45 o 
 -23   5  15      476.50      540.43     46.97 o 
 -21   5  15      265.16      277.28     32.38 o 
 -19   5  15      153.50      170.97     26.48 o 
 -17   5  15      259.08      257.35     26.00 o 
 -15   5  15      282.01      243.59     27.48 o 
 -13   5  15      176.75      192.61     42.59 o 
 -11   5  15      279.55      276.65     39.47 o 
  -9   5  15      648.79      687.31     57.60 o 
  -7   5  15      323.51      420.26     47.05 o 
  -5   5  15       30.69       38.25     20.80 o 
  -3   5  15       47.77       57.10     24.72 o 
  -1   5  15      113.39      117.43     30.54 o 
 -16   6  15       73.63       64.84     36.60 o 
 -14   6  15       80.82       64.72     29.98 o 
 -12   6  15      148.28      109.52     29.56 o 
 -10   6  15      107.32       84.69     27.19 o 
  -8   6  15       25.79       44.96     24.09 o 
 -32   0  16      527.53      482.33     65.88 o 
 -30   0  16      878.53      950.05     65.24 o 
 -28   0  16      315.79      384.56     47.23 o 
 -26   0  16     1281.12     1150.02     54.27 o 
 -24   0  16     6939.56     6564.11    137.29 o 
 -22   0  16     7671.27     7113.84    199.86 o 
 -20   0  16     3918.87     3788.32    131.53 o 
 -18   0  16     3801.17     3804.39     81.51 o 
 -16   0  16     7167.85     7163.39    124.86 o 
 -14   0  16     7847.55     8656.00    141.81 o 
 -12   0  16       87.42       65.26     12.27 o 
 -10   0  16     2892.60     2809.27     86.45 o 
  -8   0  16    17869.17    18449.81    263.82 o 
  -6   0  16     1253.64     1207.18     78.66 o 
  -4   0  16      464.23      516.03     30.40 o 
  -2   0  16     2240.87     2159.26    100.04 o 
   0   0  16     2085.61     1800.10     96.91 o 
   2   0  16      370.31      409.01     58.68 o 
   4   0  16       58.81       47.06     28.47 o 
   6   0  16      154.84      231.69     49.73 o 
   8   0  16      295.92      291.07     59.72 o 
 -33   1  16      445.75      458.22     92.90 o 
 -31   1  16      512.94      504.29     65.30 o 
 -29   1  16     1430.79     1343.81     50.59 o 
 -27   1  16      601.41      646.28     38.09 o 
 -25   1  16      588.90      573.73     30.05 o 
 -23   1  16     2420.77     2447.78     53.26 o 
 -21   1  16     2975.61     2834.48     55.93 o 
 -19   1  16     4226.55     4415.32     70.44 o 
 -17   1  16     2641.04     2510.48     61.48 o 
 -15   1  16     1888.61     1853.53     57.26 o 
 -13   1  16     4997.46     5126.00    119.64 o 
 -11   1  16     2247.49     1978.92     40.06 o 
  -9   1  16     2030.39     2275.98     43.23 o 
  -7   1  16      459.28      473.99     20.61 o 
  -5   1  16      358.76      324.95     23.75 o 
  -3   1  16     2008.25     1781.31     53.81 o 
  -1   1  16     1332.27     1237.69     44.10 o 
   1   1  16      665.59      702.21     50.05 o 
   3   1  16       26.93       48.81     23.03 o 
   5   1  16       65.75       84.41     26.38 o 
   7   1  16      172.71      193.22     32.60 o 
 -32   2  16      237.81      222.23     34.04 o 
 -30   2  16      366.15      412.99     38.40 o 
 -28   2  16      702.37      744.90     50.22 o 
 -26   2  16     1113.21      963.71     44.18 o 
 -24   2  16     1831.11     1660.78     46.80 o 
 -22   2  16      236.49      295.54     23.59 o 
 -20   2  16       15.56       23.41     10.40 o 
 -18   2  16      449.05      479.49     38.32 o 
 -16   2  16      418.84      410.68     23.43 o 
 -14   2  16      953.71     1105.18     39.04 o 
 -12   2  16     1920.09     1833.25     67.06 o 
 -10   2  16     1670.62     1638.02     45.66 o 
  -8   2  16      783.62      775.16     52.78 o 
  -6   2  16      486.42      498.28     28.19 o 
  -4   2  16      296.61      302.98     25.78 o 
  -2   2  16       38.23       54.93     14.68 o 
   0   2  16       35.42       36.56     13.46 o 
   2   2  16      379.70      398.15     42.86 o 
   4   2  16      200.57      235.71     36.80 o 
   6   2  16      131.76       95.90     25.13 o 
 -31   3  16      154.75      108.09     24.15 o 
 -29   3  16      111.50      121.40     29.89 o 
 -27   3  16      900.43      905.72     51.95 o 
 -25   3  16     1172.42     1019.77     46.69 o 
 -23   3  16       21.46       15.58     12.82 o 
 -21   3  16       85.73       81.72     15.53 o 
 -19   3  16     2191.54     2053.21     51.14 o 
 -17   3  16     1352.91     1315.05     39.59 o 
 -15   3  16     1034.95      912.31     32.19 o 
 -13   3  16      184.03      197.00     18.19 o 
 -11   3  16      326.77      390.36     27.84 o 
  -9   3  16     1478.88     1328.77     60.33 o 
  -7   3  16      173.41      208.19     44.68 o 
  -5   3  16      328.69      371.08     55.66 o 
  -3   3  16      275.84      240.67     33.31 o 
  -1   3  16        6.74       18.34     17.05 o 
   1   3  16      159.62      132.62     22.25 o 
   3   3  16       80.53      115.17     23.30 o 
   5   3  16       11.88        1.57     21.73 o 
 -28   4  16       51.80       56.90     22.29 o 
 -26   4  16      136.20      113.56     24.40 o 
 -24   4  16       25.08       40.42     17.55 o 
 -22   4  16      277.04      273.87     25.38 o 
 -20   4  16     1771.53     1487.73     47.69 o 
 -18   4  16      290.44      323.39     26.51 o 
 -16   4  16      368.05      371.19     26.51 o 
 -14   4  16     1064.06      852.95     38.68 o 
 -12   4  16       14.17       15.72     18.13 o 
 -10   4  16       71.30      111.99     25.01 o 
  -8   4  16      100.36      127.17     47.23 o 
  -6   4  16      273.49      340.27     54.61 o 
  -4   4  16     1050.86      858.93     55.75 o 
  -2   4  16      109.98      137.29     29.16 o 
   0   4  16        0.92       29.88     21.60 o 
   2   4  16       50.98       49.10     22.81 o 
 -25   5  16       44.58       29.44     23.82 o 
 -23   5  16       54.63       57.26     23.11 o 
 -21   5  16      105.71      107.46     27.77 o 
 -19   5  16       20.32       15.89     14.01 o 
 -17   5  16        3.11        6.28     15.54 o 
 -15   5  16      107.37      103.19     26.62 o 
 -13   5  16        3.20       -1.85     32.83 o 
 -11   5  16       13.13       30.69     19.20 o 
  -9   5  16      102.67       43.07     21.16 o 
  -7   5  16        9.46       42.54     19.73 o 
  -5   5  16       56.98      113.89     29.68 o 
  -3   5  16       53.35       48.35     41.54 o 
 -16   6  16        7.32       34.97     32.77 o 
 -14   6  16        0.95       -3.59     47.58 o 
 -12   6  16       23.61       37.22     25.53 o 
 -33   1  17       29.17       88.48     20.98 o 
 -31   1  17        1.15        6.90     17.53 o 
 -29   1  17        7.96       15.46     14.50 o 
 -27   1  17      238.45      255.51     27.44 o 
 -25   1  17      183.29      236.38     21.67 o 
 -23   1  17        8.33       13.15      9.90 o 
 -21   1  17     1290.93     1277.93     37.28 o 
 -19   1  17     4151.78     4046.09     88.83 o 
 -17   1  17        0.77        9.52      9.42 o 
 -15   1  17        2.95       11.90      7.91 o 
 -13   1  17      942.54      844.71     48.95 o 
 -11   1  17       15.71        6.53      6.65 o 
  -9   1  17      116.94      123.18     12.50 o 
  -7   1  17     1221.60     1039.30     30.02 o 
  -5   1  17     1710.63     1524.44     46.07 o 
  -3   1  17      215.00      250.13     23.55 o 
  -1   1  17       55.36       95.97     26.61 o 
   1   1  17        3.47       56.73     29.46 o 
   3   1  17       59.94       82.18     22.86 o 
   5   1  17        6.20       41.67     17.02 o 
 -32   2  17       65.12      101.18     42.06 o 
 -30   2  17        1.55       34.64     16.38 o 
 -28   2  17      432.44      471.57     37.71 o 
 -26   2  17      768.26      763.67     50.70 o 
 -24   2  17      239.79      297.82     24.97 o 
 -22   2  17      333.64      411.38     26.60 o 
 -20   2  17        7.62       19.91     10.57 o 
 -18   2  17     3586.13     3556.73     65.14 o 
 -16   2  17     1188.91     1086.72     46.86 o 
 -14   2  17        9.72       17.02     10.94 o 
 -12   2  17        4.73       27.15     10.48 o 
 -10   2  17      600.55      625.23     35.82 o 
  -8   2  17      686.52      601.54     41.84 o 
  -6   2  17       77.52       90.72     16.42 o 
  -4   2  17        1.14        4.33     11.00 o 
  -2   2  17       68.73       55.08     15.67 o 
   0   2  17      198.40      184.86     33.99 o 
   2   2  17        5.56        6.80     18.45 o 
   4   2  17       28.54       11.27     31.02 o 
 -31   3  17       26.51       17.88     32.21 o 
 -29   3  17      325.11      305.84     32.82 o 
 -27   3  17      336.96      392.42     36.17 o 
 -25   3  17      321.90      364.34     28.56 o 
 -23   3  17      391.56      368.76     27.82 o 
 -21   3  17        4.02        7.64     11.28 o 
 -19   3  17      166.33      225.11     21.74 o 
 -17   3  17      310.47      320.18     25.79 o 
 -15   3  17        3.02        7.18      9.70 o 
 -13   3  17      138.78      171.93     17.34 o 
 -11   3  17      957.81      805.67     34.95 o 
  -9   3  17      276.47      253.02     33.15 o 
  -7   3  17        5.70        1.59     14.40 o 
  -5   3  17       38.63       60.93     19.00 o 
  -3   3  17       64.93       45.28     20.49 o 
  -1   3  17       13.41       48.28     20.10 o 
   1   3  17        9.98       46.48     16.87 o 
   3   3  17       27.50       51.48     22.30 o 
 -28   4  17        6.95       37.59     26.42 o 
 -26   4  17      246.16      276.44     32.99 o 
 -24   4  17      432.92      391.32     59.62 o 
 -22   4  17       29.54       74.77     15.66 o 
 -20   4  17      123.73      130.38     19.82 o 
 -18   4  17      650.30      662.93     33.69 o 
 -16   4  17      932.04      857.80     34.15 o 
 -14   4  17      423.01      472.94     34.24 o 
 -12   4  17      141.29      162.01     30.15 o 
 -10   4  17      418.42      422.18     45.39 o 
  -8   4  17       54.63      101.90     24.88 o 
  -6   4  17       18.35       36.84     18.17 o 
  -4   4  17      114.19      117.87     24.83 o 
  -2   4  17      279.88      251.69     37.72 o 
   0   4  17       85.53      133.80     31.14 o 
 -25   5  17      278.16      263.46     37.21 o 
 -23   5  17      243.28      256.72     34.62 o 
 -21   5  17      431.18      501.34     41.52 o 
 -19   5  17      362.90      353.75     29.25 o 
 -17   5  17      102.39      103.05     21.39 o 
 -15   5  17      112.67      110.73     42.41 o 
 -13   5  17       91.47      115.01     66.29 o 
 -11   5  17      219.93      192.65     33.75 o 
  -9   5  17      238.62      320.54     43.05 o 
  -7   5  17       89.77      108.23     59.20 o 
  -5   5  17      147.77      176.21     36.93 o 
  -3   5  17      175.05      180.32     37.26 o 
 -32   0  18     1011.88      891.34     75.76 o 
 -30   0  18      892.50     1069.00     80.87 o 
 -28   0  18       16.11       46.83     29.98 o 
 -26   0  18     1185.32     1222.84     82.03 o 
 -24   0  18     5556.36     4805.73    163.14 o 
 -22   0  18     2623.41     2448.59    106.44 o 
 -20   0  18     2522.35     2511.92    106.90 o 
 -18   0  18     3044.40     2820.42    108.99 o 
 -16   0  18     3219.32     3217.52    258.77 o 
 -14   0  18     3216.50     2973.64     71.02 o 
 -12   0  18     3640.41     3236.01     76.85 o 
 -10   0  18     1969.39     1829.80     56.19 o 
  -8   0  18      873.68      908.67     40.19 o 
  -6   0  18      888.49      856.98     86.80 o 
  -4   0  18     1308.63     1167.88     74.95 o 
  -2   0  18     2175.06     2094.19    106.67 o 
   0   0  18      252.88      306.52     52.40 o 
   2   0  18       12.01       41.48     29.28 o 
   4   0  18      110.21      132.23     34.74 o 
 -35   1  18      516.66      556.46     71.11 o 
 -33   1  18      811.79      834.06     55.07 o 
 -31   1  18      611.74      698.07     42.74 o 
 -29   1  18      604.89      678.99     71.47 o 
 -27   1  18     1317.57     1104.66     45.25 o 
 -25   1  18     2662.92     2662.45     69.23 o 
 -23   1  18     1320.52     1201.15     37.49 o 
 -21   1  18      211.21      315.89     22.27 o 
 -19   1  18     1543.69     1464.38     58.05 o 
 -17   1  18     5514.43     5471.20     94.06 o 
 -15   1  18     2281.95     2224.79     53.82 o 
 -13   1  18     1117.32      983.20     51.64 o 
 -11   1  18     2737.91     2685.49     62.10 o 
  -9   1  18     1402.73     1313.03     34.49 o 
  -7   1  18      698.44      754.82     32.55 o 
  -5   1  18       29.72       44.79     13.09 o 
  -3   1  18      189.66      217.72     30.55 o 
  -1   1  18     1322.16     1237.81     59.44 o 
   1   1  18      199.26      211.45     45.96 o 
   3   1  18       29.22       56.55     18.59 o 
   5   1  18       49.16       90.97     24.24 o 
 -34   2  18      241.77      238.03     37.35 o 
 -32   2  18      164.28      215.75     31.92 o 
 -30   2  18      533.57      627.40    135.66 o 
 -28   2  18     1420.75     1335.32     45.18 o 
 -26   2  18      460.32      506.32     31.82 o 
 -24   2  18      955.19      925.52     41.70 o 
 -22   2  18     3899.79     3537.18     68.93 o 
 -20   2  18      670.19      690.69     29.70 o 
 -18   2  18      123.11      130.00     16.50 o 
 -16   2  18      884.30      843.92     35.86 o 
 -14   2  18      391.98      411.08     27.74 o 
 -12   2  18      471.65      482.72     27.60 o 
 -10   2  18      250.73      302.80     34.45 o 
  -8   2  18      825.26      845.00     53.86 o 
  -6   2  18     1400.57     1253.17     57.81 o 
  -4   2  18        8.28       26.20     13.39 o 
  -2   2  18       25.05       35.15     14.71 o 
   0   2  18      166.95      158.01     30.15 o 
   2   2  18        2.55       -6.72     16.79 o 
   4   2  18       38.90       37.48     20.02 o 
 -31   3  18      184.87      261.57     30.49 o 
 -29   3  18      335.48      289.86     32.87 o 
 -27   3  18      804.17      797.04     48.40 o 
 -25   3  18      222.40      239.46     23.63 o 
 -23   3  18       73.69       52.97     24.80 o 
 -21   3  18      888.17      780.32     34.05 o 
 -19   3  18     1019.52      957.32     42.63 o 
 -17   3  18     1085.28      912.38     37.13 o 
 -15   3  18      417.99      458.92     27.29 o 
 -13   3  18      112.50      188.02     22.02 o 
 -11   3  18      355.68      346.69     38.57 o 
  -9   3  18      671.72      707.33     51.25 o 
  -7   3  18      505.37      475.21     91.91 o 
  -5   3  18      137.12      173.13     29.34 o 
  -3   3  18       75.59      103.67     25.80 o 
  -1   3  18      109.08      130.37     26.88 o 
   1   3  18       39.23       48.34     35.21 o 
 -28   4  18       75.44       67.57     25.48 o 
 -26   4  18      168.26      181.48     28.82 o 
 -24   4  18        3.36       25.67     13.98 o 
 -22   4  18       62.92       57.57     15.53 o 
 -20   4  18      557.28      599.01     34.31 o 
 -18   4  18      561.42      525.46     31.63 o 
 -16   4  18      269.46      232.85     32.30 o 
 -14   4  18       86.45      124.39     29.80 o 
 -12   4  18      282.27      372.92     51.30 o 
 -10   4  18      225.36      244.60     35.21 o 
  -8   4  18       15.76       54.37     25.56 o 
  -6   4  18      116.58      108.70     25.14 o 
  -4   4  18      286.12      344.96     43.46 o 
  -2   4  18       19.25       26.60     21.43 o 
   0   4  18        7.16       54.26     35.21 o 
 -25   5  18        3.46        7.66     25.03 o 
 -23   5  18       53.09       19.32     26.29 o 
 -21   5  18       86.78       92.91     20.33 o 
 -19   5  18        0.46        0.01     15.57 o 
 -17   5  18       17.46       16.11     20.66 o 
 -15   5  18       13.68       -7.05     17.09 o 
 -13   5  18       52.35       71.31     23.87 o 
 -11   5  18       86.17       78.22     24.85 o 
  -9   5  18       19.35       46.70     22.61 o 
  -7   5  18        1.45       29.49     24.15 o 
  -5   5  18      177.46      241.47     50.60 o 
 -35   1  19       71.05      110.72     25.15 o 
 -33   1  19        1.29       58.09     20.85 o 
 -31   1  19      110.65       97.26     22.79 o 
 -29   1  19        6.55       48.84     15.98 o 
 -27   1  19      298.98      310.51     30.77 o 
 -25   1  19        4.46        3.03     23.58 o 
 -23   1  19       28.60       47.49     11.91 o 
 -21   1  19        1.60       26.61     13.77 o 
 -19   1  19     2170.10     2006.62     66.63 o 
 -17   1  19     1985.52     1955.66     52.68 o 
 -15   1  19       48.80       40.50     15.68 o 
 -13   1  19      166.92      150.99     17.58 o 
 -11   1  19      228.16      276.72     33.81 o 
  -9   1  19      461.55      447.78     23.12 o 
  -7   1  19      346.40      401.25     27.88 o 
  -5   1  19       47.91       83.63     15.81 o 
  -3   1  19      339.92      367.01     38.98 o 
  -1   1  19      241.62      309.20     39.19 o 
   1   1  19        1.31       27.49     17.79 o 
   3   1  19       22.74       31.24     22.02 o 
 -34   2  19      106.53      120.69     28.36 o 
 -32   2  19       35.28       52.29     20.28 o 
 -30   2  19      365.16      297.34     80.87 o 
 -28   2  19      368.21      445.46     35.44 o 
 -26   2  19       32.07       56.38     15.57 o 
 -24   2  19      117.53      137.24     18.40 o 
 -22   2  19       83.04      136.63     18.22 o 
 -20   2  19      217.28      170.81     20.04 o 
 -18   2  19      849.92      878.08     45.45 o 
 -16   2  19       22.58       29.05     11.59 o 
 -14   2  19       26.69       33.42     13.03 o 
 -12   2  19      561.98      573.07     31.80 o 
 -10   2  19       59.32       78.55     20.10 o 
  -8   2  19      194.44      247.95     32.46 o 
  -6   2  19       35.63       27.65     15.38 o 
  -4   2  19        0.71       10.02     12.61 o 
  -2   2  19       52.63       99.46     23.24 o 
   0   2  19        0.31        8.34     16.36 o 
   2   2  19       36.40       46.23     44.79 o 
 -31   3  19        4.36       -9.94     15.35 o 
 -29   3  19      139.76      197.07     27.39 o 
 -27   3  19      952.94      935.76     47.26 o 
 -25   3  19      743.43      753.34     37.27 o 
 -23   3  19      182.06      244.23     24.03 o 
 -21   3  19      154.32      178.85     21.16 o 
 -19   3  19     1123.82      889.48     34.88 o 
 -17   3  19      199.10      264.02     25.96 o 
 -15   3  19      367.18      284.03     40.44 o 
 -13   3  19      259.30      291.45     37.03 o 
 -11   3  19      739.94      649.81     54.96 o 
  -9   3  19      111.80      179.99     29.85 o 
  -7   3  19      211.13      263.93     78.20 o 
  -5   3  19       71.29       51.46     19.82 o 
  -3   3  19       16.32       35.71     17.06 o 
  -1   3  19        0.69       27.63     20.97 o 
   1   3  19        0.49        2.67     33.93 o 
 -28   4  19       91.93      152.83     29.78 o 
 -26   4  19      778.21      764.49     49.76 o 
 -24   4  19      557.83      597.19     36.99 o 
 -22   4  19        3.48       16.01     14.61 o 
 -20   4  19       25.85       18.56     13.34 o 
 -18   4  19      342.83      326.04     26.81 o 
 -16   4  19      206.90      236.39     31.75 o 
 -14   4  19      562.15      528.24     51.74 o 
 -12   4  19      477.40      489.77     48.84 o 
 -10   4  19      122.77      172.48     58.45 o 
  -8   4  19      222.69      270.45     47.99 o 
  -6   4  19       41.11       25.15     16.61 o 
  -4   4  19        1.67        8.34     20.76 o 
  -2   4  19       37.28       -1.94     43.22 o 
 -23   5  19      103.95      173.42     36.60 o 
 -21   5  19      197.16      190.63     26.45 o 
 -19   5  19      275.16      302.90     38.17 o 
 -17   5  19      142.00      168.57     56.35 o 
 -15   5  19      169.83      168.34     31.73 o 
 -13   5  19      178.39      193.68     66.70 o 
 -11   5  19       34.84       52.28     23.06 o 
  -9   5  19        9.16       30.89     24.12 o 
  -7   5  19        8.37       16.51     24.29 o 
 -34   0  20      502.15      557.27     68.32 o 
 -32   0  20       37.53      117.24     36.49 o 
 -30   0  20     1268.81     1101.07     84.94 o 
 -28   0  20      512.48      643.49     69.14 o 
 -26   0  20       38.05       63.33     30.09 o 
 -24   0  20     1523.54     1459.65     86.33 o 
 -22   0  20     1184.05     1253.75     77.50 o 
 -20   0  20     3413.67     3286.01    126.07 o 
 -18   0  20     2694.54     2792.18    111.55 o 
 -16   0  20       46.56       35.44     19.52 o 
 -14   0  20     4727.04     4333.66     95.88 o 
 -12   0  20     1358.36     1254.07     47.98 o 
 -10   0  20       69.60       89.20     18.82 o 
  -8   0  20      878.75      734.65     39.04 o 
  -6   0  20      373.53      381.82     53.22 o 
  -4   0  20      758.50      739.58     71.23 o 
  -2   0  20     1297.49     1250.38     87.73 o 
   0   0  20      122.51      238.08     48.69 o 
   2   0  20        5.26       35.44     28.12 o 
 -35   1  20      582.27      577.01     52.48 o 
 -33   1  20      789.64      795.20     44.56 o 
 -31   1  20      363.72      403.32     41.03 o 
 -29   1  20      506.54      589.47     40.05 o 
 -27   1  20      875.65      895.30     41.76 o 
 -25   1  20     4760.69     4271.40     91.40 o 
 -23   1  20     2965.00     3109.86     90.56 o 
 -21   1  20      242.40      300.48     30.24 o 
 -19   1  20      772.84      782.62     34.01 o 
 -17   1  20     3335.69     3402.96     72.64 o 
 -15   1  20     1578.86     1571.41     46.43 o 
 -13   1  20      850.58      773.26     33.09 o 
 -11   1  20      185.13      185.93     20.78 o 
  -9   1  20     2165.19     2016.72     66.62 o 
  -7   1  20     1013.03      995.06     39.49 o 
  -5   1  20        8.78       14.10     19.52 o 
  -3   1  20      141.31      192.16     30.97 o 
  -1   1  20      363.05      349.59     40.44 o 
   1   1  20       44.31       89.71     22.36 o 
 -34   2  20      469.28      430.98     48.10 o 
 -32   2  20      481.41      417.46     53.86 o 
 -30   2  20      672.66      629.57     42.90 o 
 -28   2  20     1112.50     1121.62     54.02 o 
 -26   2  20      928.41      836.33     36.83 o 
 -24   2  20     1748.55     1617.33     47.30 o 
 -22   2  20      754.49      775.47     32.79 o 
 -20   2  20      932.27      887.10     33.58 o 
 -18   2  20     3116.26     2761.66     68.36 o 
 -16   2  20      516.54      621.50     34.56 o 
 -14   2  20       92.21      113.24     18.34 o 
 -12   2  20      920.66      898.70     36.96 o 
 -10   2  20     1332.30     1233.92     57.37 o 
  -8   2  20      271.86      287.58     42.82 o 
  -6   2  20        6.12       21.56     16.15 o 
  -4   2  20      152.23      171.67     29.33 o 
  -2   2  20      199.39      218.51     33.52 o 
   0   2  20       15.20       37.73     18.72 o 
 -31   3  20      601.09      619.10     46.75 o 
 -29   3  20      512.09      478.91     40.49 o 
 -27   3  20       65.46       84.44     17.65 o 
 -25   3  20      173.96      204.00     26.87 o 
 -23   3  20      368.46      399.72     29.48 o 
 -21   3  20      708.72      701.47     35.58 o 
 -19   3  20      909.30      745.97     34.51 o 
 -17   3  20      143.82      220.44     25.73 o 
 -15   3  20      341.50      266.51     26.47 o 
 -13   3  20      701.68      688.71     51.50 o 
 -11   3  20      260.15      344.57     45.26 o 
  -9   3  20      191.50      171.69     30.08 o 
  -7   3  20      144.22      175.85     31.99 o 
  -5   3  20      120.04      159.70     28.75 o 
  -3   3  20       66.33       10.19     25.68 o 
  -1   3  20        0.84       24.98     25.80 o 
 -28   4  20       48.46       65.52     24.75 o 
 -26   4  20       38.49       59.77     18.51 o 
 -24   4  20        2.29       12.43     16.72 o 
 -22   4  20       29.94       50.05     14.86 o 
 -20   4  20      523.95      475.12     31.80 o 
 -18   4  20      173.78      185.49     58.30 o 
 -16   4  20       50.79       88.18     25.54 o 
 -14   4  20      121.94       56.17     20.89 o 
 -12   4  20       12.38       35.49     46.88 o 
 -10   4  20       31.20       44.96     19.21 o 
  -8   4  20      137.10      116.22     35.96 o 
  -6   4  20       63.79       94.53     23.99 o 
  -4   4  20       22.64       44.82     26.13 o 
 -23   5  20        2.89       28.25     15.65 o 
 -21   5  20      286.02      293.77     33.22 o 
 -19   5  20       38.62       36.95     29.63 o 
 -17   5  20       30.05       21.89     18.53 o 
 -15   5  20        3.47       12.86     16.91 o 
 -13   5  20       49.14       62.51     24.40 o 
 -11   5  20        3.58       63.30     22.62 o 
  -9   5  20        5.80       28.90     24.41 o 
 -35   1  21       90.25       67.13     23.21 o 
 -33   1  21       45.36       69.11     16.90 o 
 -31   1  21       16.32       33.38     16.20 o 
 -29   1  21        0.61        8.66     15.17 o 
 -27   1  21       32.38       57.31     20.58 o 
 -25   1  21        4.73       24.63     16.35 o 
 -23   1  21      842.52      888.54     65.59 o 
 -21   1  21      267.02      331.95     27.11 o 
 -19   1  21     1447.29     1543.94     47.93 o 
 -17   1  21       50.17       66.05     13.58 o 
 -15   1  21      125.44      146.46     18.24 o 
 -13   1  21      216.92      216.04     23.35 o 
 -11   1  21      139.09      166.64     19.68 o 
  -9   1  21        0.33        4.35     13.64 o 
  -7   1  21        9.32       17.63     12.21 o 
  -5   1  21        8.56       44.84     40.55 o 
  -3   1  21        4.72       18.59     32.30 o 
  -1   1  21       49.53       84.29     27.07 o 
   1   1  21       45.94       72.59     24.28 o 
 -34   2  21      129.21      158.74     32.42 o 
 -32   2  21       52.75       85.11     24.14 o 
 -30   2  21      224.58      281.63     34.65 o 
 -28   2  21      273.34      288.96     31.38 o 
 -26   2  21       25.37       29.51     13.84 o 
 -24   2  21      156.56      214.46     23.22 o 
 -22   2  21      238.60      243.59     23.76 o 
 -20   2  21      421.26      525.38     42.57 o 
 -18   2  21       90.76      110.27     18.88 o 
 -16   2  21       67.99       78.51     16.00 o 
 -14   2  21       87.68      140.61     19.94 o 
 -12   2  21      511.41      441.30     59.43 o 
 -10   2  21      119.45      116.74     25.33 o 
  -8   2  21       40.01       68.23     20.83 o 
  -6   2  21      135.25      166.86     48.22 o 
  -4   2  21        7.15       28.58     24.40 o 
  -2   2  21       16.37       -3.60     21.15 o 
   0   2  21       24.60       31.92     72.22 o 
 -31   3  21       26.37      -16.62     16.62 o 
 -29   3  21      260.81      288.56     28.49 o 
 -27   3  21      318.22      320.68     28.95 o 
 -25   3  21      292.97      275.79     25.85 o 
 -23   3  21      658.20      647.99     35.73 o 
 -21   3  21      501.12      586.12     49.74 o 
 -19   3  21      537.11      614.83     33.65 o 
 -17   3  21      612.35      581.70     46.21 o 
 -15   3  21       97.60      149.50     36.08 o 
 -13   3  21        1.65       17.55     14.53 o 
 -11   3  21      118.10       86.12     23.08 o 
  -9   3  21      162.05      192.69     68.32 o 
  -7   3  21      127.80      130.77     26.33 o 
  -5   3  21       28.02       13.45     15.58 o 
  -3   3  21       13.16       11.74     21.55 o 
 -28   4  21      211.26      221.78     32.41 o 
 -26   4  21      494.75      488.08     35.93 o 
 -24   4  21      374.12      449.91     33.41 o 
 -22   4  21       64.54       91.99     18.45 o 
 -20   4  21      129.06      134.95     29.68 o 
 -18   4  21      203.56      240.39     28.71 o 
 -16   4  21      143.72      160.94     46.01 o 
 -14   4  21       99.31      138.59     45.90 o 
 -12   4  21      106.46       96.26     22.75 o 
 -10   4  21      144.63      175.85     34.57 o 
  -8   4  21      154.80      217.40     36.68 o 
  -6   4  21       50.63       53.98     29.63 o 
 -23   5  21        3.05       -1.22     15.69 o 
 -21   5  21       27.09       49.31     22.66 o 
 -19   5  21      101.83      167.66     97.43 o 
 -17   5  21      144.04      178.08     33.87 o 
 -15   5  21      148.58      223.94     37.30 o 
 -13   5  21       99.56      136.53     29.08 o 
 -36   0  22      406.00      492.67     69.02 o 
 -34   0  22      548.70      581.91     70.18 o 
 -32   0  22      638.87      632.22     74.60 o 
 -30   0  22      609.71      769.21     77.97 o 
 -28   0  22      135.94      106.67     33.81 o 
 -26   0  22     1530.55     1512.40     91.68 o 
 -24   0  22      462.02      556.11     63.79 o 
 -22   0  22      714.52      723.43     61.47 o 
 -20   0  22      154.47      215.54     41.71 o 
 -18   0  22     5858.80     5468.63    172.78 o 
 -16   0  22     4232.97     3941.12    142.69 o 
 -14   0  22       41.23       34.03     25.62 o 
 -12   0  22      125.86      123.34     21.24 o 
 -10   0  22      610.68      608.48     46.13 o 
  -8   0  22       24.81       94.82     33.35 o 
  -6   0  22       13.24       96.67     29.86 o 
  -4   0  22      208.41      209.62     45.66 o 
  -2   0  22      661.76      764.10     78.55 o 
   0   0  22       65.68      109.69     39.39 o 
 -35   1  22      233.69      221.73     26.90 o 
 -33   1  22      475.90      425.45     38.17 o 
 -31   1  22      719.71      820.71     57.49 o 
 -29   1  22      319.82      325.47     40.13 o 
 -27   1  22      839.96      792.77     51.87 o 
 -25   1  22     2139.27     2081.11     77.26 o 
 -23   1  22     2003.13     1700.27     67.83 o 
 -21   1  22      782.86      603.29     43.46 o 
 -19   1  22      161.55      243.96     30.99 o 
 -17   1  22     1482.52     1400.83     46.17 o 
 -15   1  22     1012.20      954.46     37.72 o 
 -13   1  22      107.81      148.81     19.00 o 
 -11   1  22      619.18      654.26     45.18 o 
  -9   1  22      358.88      448.02     48.92 o 
  -7   1  22      230.30      238.39     33.13 o 
  -5   1  22      260.81      294.72     37.80 o 
  -3   1  22      111.19      189.35     32.61 o 
  -1   1  22       35.90      130.53     40.03 o 
 -34   2  22      664.71      628.79     57.06 o 
 -32   2  22      499.41      457.60     39.42 o 
 -30   2  22      122.52      126.77     24.58 o 
 -28   2  22     1527.75     1279.59     61.34 o 
 -26   2  22     2149.52     2014.21     55.16 o 
 -24   2  22      380.62      396.88     32.72 o 
 -22   2  22     1614.67     1313.85     60.23 o 
 -20   2  22     1709.33     1666.77     54.55 o 
 -18   2  22      608.68      618.25     36.66 o 
 -16   2  22      547.74      485.03     32.69 o 
 -14   2  22       74.41      146.89     42.70 o 
 -12   2  22      614.58      539.65     44.88 o 
 -10   2  22     1124.33      909.93     51.63 o 
  -8   2  22      185.19      253.59     59.55 o 
  -6   2  22      151.56      208.12     31.85 o 
  -4   2  22       54.59       79.59     29.63 o 
  -2   2  22       19.00       85.40     35.09 o 
 -31   3  22      387.69      430.29     40.01 o 
 -29   3  22      113.37      121.46     20.58 o 
 -27   3  22      265.40      313.74     28.46 o 
 -25   3  22      238.68      277.35     26.41 o 
 -23   3  22      386.20      349.62     29.00 o 
 -21   3  22      902.16      824.42     38.02 o 
 -19   3  22      112.40      166.88     23.91 o 
 -17   3  22       21.99       11.03     11.74 o 
 -15   3  22      277.82      300.08     48.28 o 
 -13   3  22      273.05      275.58     36.45 o 
 -11   3  22      268.29      246.50     34.68 o 
  -9   3  22      180.14      214.41     34.34 o 
  -7   3  22      113.49      125.18     32.13 o 
  -5   3  22       67.15      103.66     24.80 o 
 -28   4  22       21.92       36.23     16.78 o 
 -26   4  22        2.71       30.41     18.31 o 
 -24   4  22       15.04       -3.02     16.89 o 
 -22   4  22      101.43      105.82     25.72 o 
 -20   4  22      117.56      150.40     25.98 o 
 -18   4  22        5.81       -6.81     14.68 o 
 -16   4  22      105.51       93.32     25.46 o 
 -14   4  22      112.68      102.55     36.14 o 
 -12   4  22       24.12       53.16     40.49 o 
 -10   4  22       27.50       55.70     21.79 o 
  -8   4  22        0.96        9.98     18.49 o 
 -21   5  22      146.99       93.60     29.04 o 
 -19   5  22       18.01       -0.72     40.73 o 
 -17   5  22       17.22       17.24     19.96 o 
 -15   5  22       32.59       49.96     22.28 o 
 -35   1  23       64.88       85.45     29.46 o 
 -33   1  23       39.12       44.04     20.52 o 
 -31   1  23      107.77      149.50     28.94 o 
 -29   1  23      208.09      230.20     36.05 o 
 -27   1  23      295.82      256.16     66.87 o 
 -25   1  23      119.23      191.32     31.56 o 
 -23   1  23       10.68       26.53     17.39 o 
 -21   1  23        9.42       24.95     17.04 o 
 -19   1  23        0.49       12.64     15.07 o 
 -17   1  23      183.78      171.36     21.67 o 
 -15   1  23       10.66       28.74     11.96 o 
 -13   1  23      229.03      224.09     29.57 o 
 -11   1  23       33.92       81.70     21.46 o 
  -9   1  23        6.00        2.77     13.69 o 
  -7   1  23        2.18      -16.85     21.61 o 
  -5   1  23       99.74      141.91     57.46 o 
  -3   1  23        6.61       47.70     26.03 o 
 -34   2  23      281.67      382.12     46.88 o 
 -32   2  23       27.02       95.88     29.61 o 
 -30   2  23        2.20       42.82     16.70 o 
 -28   2  23       40.27      117.28     25.92 o 
 -26   2  23      184.05      278.86     38.09 o 
 -24   2  23      377.59      414.84     34.30 o 
 -22   2  23      316.20      373.03     44.40 o 
 -20   2  23      186.27      190.73     24.88 o 
 -18   2  23       74.42       90.41     17.51 o 
 -16   2  23        1.53        7.96     10.67 o 
 -14   2  23       16.56       32.28     16.21 o 
 -12   2  23       10.01       29.46     15.76 o 
 -10   2  23       78.50       83.19     30.56 o 
  -8   2  23      251.05      275.30     65.19 o 
  -6   2  23        0.73       16.62     22.89 o 
  -4   2  23        0.73       47.76     28.58 o 
 -31   3  23      110.55      104.56     23.10 o 
 -29   3  23      205.58      219.83     28.36 o 
 -27   3  23      480.59      509.57     41.56 o 
 -25   3  23      297.65      341.68     29.26 o 
 -23   3  23      164.07      174.25     25.23 o 
 -21   3  23      237.23      259.04     29.39 o 
 -19   3  23      471.15      487.93     42.70 o 
 -17   3  23      245.37      228.50     51.24 o 
 -15   3  23       91.54      123.76     25.59 o 
 -13   3  23      217.32      216.71     33.31 o 
 -11   3  23      183.07      167.92     30.52 o 
  -9   3  23      112.05       83.70     26.03 o 
  -7   3  23        9.49       24.22     28.93 o 
 -28   4  23       75.75       89.29     20.14 o 
 -26   4  23      161.41      162.43     23.27 o 
 -24   4  23      220.74      290.45     33.11 o 
 -22   4  23       47.09       49.38     18.92 o 
 -20   4  23      161.45      195.84     34.17 o 
 -18   4  23      203.75      249.97     35.95 o 
 -16   4  23       37.86       83.61     21.67 o 
 -14   4  23      112.23       71.18     33.64 o 
 -12   4  23       62.38      106.21     26.05 o 
 -10   4  23       16.97       20.84     27.77 o 
 -36   0  24      193.33      156.86     44.62 o 
 -34   0  24     1100.01     1144.29     85.52 o 
 -32   0  24      216.18      315.94     55.43 o 
 -30   0  24      633.23      579.35     69.25 o 
 -28   0  24      897.50      901.68     83.43 o 
 -26   0  24     2533.76     2404.44    119.45 o 
 -24   0  24     1300.18     1077.25     77.62 o 
 -22   0  24     2587.91     2277.20    110.62 o 
 -20   0  24        8.50       26.61     22.54 o 
 -18   0  24     3621.84     3275.21    134.32 o 
 -16   0  24      272.81      351.38     50.08 o 
 -14   0  24      510.98      575.87     59.14 o 
 -12   0  24      249.82      212.99     40.09 o 
 -10   0  24      135.70      148.73     39.39 o 
  -8   0  24      468.86      435.50     60.42 o 
  -6   0  24        6.11       76.11     28.00 o 
  -4   0  24       13.43       15.45     24.05 o 
 -35   1  24      453.47      398.77     46.05 o 
 -33   1  24      249.77      264.32     38.61 o 
 -31   1  24      472.47      503.67     48.48 o 
 -29   1  24     1031.78      920.81     57.93 o 
 -27   1  24      362.66      357.38     42.00 o 
 -25   1  24      919.15      811.41     64.43 o 
 -23   1  24      719.37      756.17     46.90 o 
 -21   1  24      526.19      590.32     45.60 o 
 -19   1  24     2363.05     2191.75     76.49 o 
 -17   1  24      233.47      299.66     44.75 o 
 -15   1  24       66.30       95.82     17.02 o 
 -13   1  24      688.97      612.90     63.62 o 
 -11   1  24      105.32      144.29     31.20 o 
  -9   1  24      131.94      160.12     42.30 o 
  -7   1  24      143.99      157.10     41.71 o 
  -5   1  24       70.46      117.01     39.51 o 
 -34   2  24      619.19      495.31     60.08 o 
 -32   2  24      574.13      496.23     40.85 o 
 -30   2  24      221.16      195.12     27.90 o 
 -28   2  24      224.05      239.07     36.43 o 
 -26   2  24      719.54      771.03     55.10 o 
 -24   2  24     1697.26     1493.73     55.12 o 
 -22   2  24      713.55      750.22     41.05 o 
 -20   2  24      501.19      463.07     48.19 o 
 -18   2  24     1072.73      901.66     47.38 o 
 -16   2  24      515.44      568.94     55.89 o 
 -14   2  24      136.60      114.33     25.23 o 
 -12   2  24       85.70       80.52     23.54 o 
 -10   2  24      290.25      330.95     39.72 o 
  -8   2  24      276.82      314.13     40.01 o 
  -6   2  24       22.03       -7.55     23.94 o 
 -31   3  24       96.45       90.17     22.70 o 
 -29   3  24      139.50      124.64     21.19 o 
 -27   3  24       41.92       25.13     29.69 o 
 -25   3  24      306.74      250.81     30.06 o 
 -23   3  24      522.41      531.73     40.02 o 
 -21   3  24      199.90      253.56     29.19 o 
 -19   3  24      233.91      252.15     29.12 o 
 -17   3  24       91.45      141.95     27.97 o 
 -15   3  24       29.26       35.26     17.78 o 
 -13   3  24      130.50      152.28     27.96 o 
 -11   3  24       87.46       79.43     49.21 o 
  -9   3  24       77.56      127.47     27.27 o 
  -7   3  24       39.05       34.52     24.75 o 
 -28   4  24      102.57      109.22     22.02 o 
 -26   4  24       11.55       29.69     18.08 o 
 -24   4  24       10.27       17.47     15.47 o 
 -22   4  24      131.78      185.35     25.26 o 
 -20   4  24       21.08       66.35     28.82 o 
 -18   4  24       20.36       29.50     17.99 o 
 -16   4  24        1.93       10.58     18.55 o 
 -14   4  24      174.93      190.15     42.53 o 
 -12   4  24      138.89      123.54     45.49 o 
 -35   1  25       80.36      119.14     28.10 o 
 -33   1  25        0.45        6.60     22.89 o 
 -31   1  25      133.29      163.45     34.57 o 
 -29   1  25      118.70      115.44     27.39 o 
 -27   1  25       81.70      103.32     25.91 o 
 -25   1  25      107.11      159.62     29.43 o 
 -23   1  25        0.49        0.85     15.31 o 
 -21   1  25      298.13      297.02     35.65 o 
 -19   1  25        0.95       31.45     22.08 o 
 -17   1  25        0.47       32.78     12.19 o 
 -15   1  25        9.23       31.26     17.77 o 
 -13   1  25      189.75      215.06     31.23 o 
 -11   1  25       15.23       44.15     28.47 o 
  -9   1  25       21.88       65.07     30.79 o 
  -7   1  25       14.82       38.34     25.45 o 
 -34   2  25      209.43      220.84     29.21 o 
 -32   2  25       56.50       77.25     24.93 o 
 -30   2  25       58.47      121.54     50.37 o 
 -28   2  25       11.81       47.28     21.18 o 
 -26   2  25       33.56       54.55     21.05 o 
 -24   2  25      445.95      449.60     62.16 o 
 -22   2  25      120.84      152.38     23.14 o 
 -20   2  25      104.79      172.56     22.96 o 
 -18   2  25      139.53      164.02     23.35 o 
 -16   2  25       53.48       33.40     48.22 o 
 -14   2  25       28.13       57.72     18.43 o 
 -12   2  25       22.19       63.04     19.25 o 
 -10   2  25        6.60       32.04     16.97 o 
  -8   2  25        9.91       48.45     26.61 o 
 -31   3  25       22.16       43.12     20.20 o 
 -29   3  25      105.29      105.97     22.87 o 
 -27   3  25      252.30      278.07     31.01 o 
 -25   3  25      385.18      447.39     38.17 o 
 -23   3  25      243.52      289.18     30.95 o 
 -21   3  25      188.79      216.93     27.60 o 
 -19   3  25      127.57      157.36     31.96 o 
 -17   3  25       60.64       71.27     38.05 o 
 -15   3  25       42.62       77.85     23.28 o 
 -13   3  25       46.54       73.93     21.67 o 
 -11   3  25       64.19       79.96     24.43 o 
  -9   3  25      111.26      171.71     33.11 o 
 -26   4  25       25.37       34.66     20.44 o 
 -24   4  25       86.78      140.41     36.49 o 
 -22   4  25       99.79       91.70     25.04 o 
 -20   4  25      130.12      143.24     31.79 o 
 -18   4  25       76.04       46.12     29.11 o 
 -16   4  25       11.91       19.98     19.78 o 
 -14   4  25       34.77       52.71     23.57 o 
 -36   0  26      170.58      157.56     41.13 o 
 -34   0  26      352.41      463.16     70.30 o 
 -32   0  26      345.66      429.46     64.49 o 
 -30   0  26     1062.25     1071.90     85.87 o 
 -28   0  26      701.16      665.10     74.02 o 
 -26   0  26     1053.49     1014.39     78.78 o 
 -24   0  26     1081.14      990.80     75.64 o 
 -22   0  26       59.72       44.74     27.07 o 
 -20   0  26       56.97       36.95     26.26 o 
 -18   0  26      548.20      705.07     69.25 o 
 -16   0  26      185.71      161.86     41.13 o 
  -8   0  26      160.40      151.40     35.79 o 
 -35   1  26      718.20      795.19     62.34 o 
 -33   1  26      447.38      384.95     44.68 o 
 -31   1  26      236.46      237.29     37.07 o 
 -29   1  26      436.57      502.11     48.28 o 
 -27   1  26     1064.97      889.96     85.69 o 
 -25   1  26      325.50      378.67     41.37 o 
 -23   1  26       29.11       16.70     22.08 o 
 -21   1  26      639.45      632.57     49.04 o 
 -19   1  26     1342.79     1247.26     59.45 o 
 -17   1  26      630.45      574.76     45.10 o 
 -15   1  26       27.46       21.77     18.18 o 
 -13   1  26       32.94      100.33     24.24 o 
 -11   1  26      251.50      302.92     56.70 o 
  -9   1  26       83.16      123.05     38.69 o 
 -34   2  26      332.32      311.28     42.67 o 
 -32   2  26      604.09      537.01     53.81 o 
 -30   2  26       24.75       20.74     19.46 o 
 -28   2  26      148.91      137.26     28.50 o 
 -26   2  26      847.50      784.63     57.06 o 
 -24   2  26      376.58      434.71     60.19 o 
 -22   2  26      460.89      504.35     44.85 o 
 -20   2  26      254.34      261.30     27.89 o 
 -18   2  26      142.98      153.46     27.73 o 
 -16   2  26      422.28      372.07     40.55 o 
 -14   2  26      134.52      183.55     31.61 o 
 -12   2  26       90.62       78.61     22.97 o 
 -10   2  26      152.83      117.94     35.44 o 
 -31   3  26      118.26       95.47     23.61 o 
 -29   3  26       46.06       72.69     31.72 o 
 -27   3  26      136.13       69.21     27.90 o 
 -25   3  26      138.95      148.60     24.58 o 
 -23   3  26      110.20      149.13     22.89 o 
 -21   3  26      135.88      128.78     44.97 o 
 -19   3  26       46.79       85.80     25.33 o 
 -17   3  26       54.72       54.00     20.98 o 
 -15   3  26       97.38       98.33     39.56 o 
 -13   3  26       59.50       84.22     23.91 o 
 -24   4  26       34.81       62.75     20.71 o 
 -22   4  26       85.04       78.76     27.10 o 
 -20   4  26        5.78       27.80     20.92 o 
 -18   4  26       14.63       34.51     24.40 o 
 -35   1  27      134.42      113.71     29.04 o 
 -33   1  27        4.94       24.93     20.25 o 
 -31   1  27        0.35        5.54     41.13 o 
 -29   1  27       89.89      149.91     41.13 o 
 -27   1  27      132.17      158.34     31.17 o 
 -25   1  27      562.02      545.59     48.34 o 
 -23   1  27       78.83       84.52     23.07 o 
 -21   1  27      319.85      291.84     35.95 o 
 -19   1  27       61.36       55.34     20.69 o 
 -17   1  27        0.53       24.75     21.96 o 
 -15   1  27       21.59       67.51     30.79 o 
 -13   1  27       64.23       25.33     27.89 o 
 -11   1  27        3.11        0.81     21.73 o 
  -9   1  27       13.51       22.31     25.80 o 
 -32   2  27       54.43       47.62     24.80 o 
 -30   2  27      100.65      162.41     32.92 o 
 -28   2  27       72.07      121.78     27.24 o 
 -26   2  27       50.32       22.18     20.36 o 
 -24   2  27       54.45       78.74     22.70 o 
 -22   2  27       33.28       76.62     22.13 o 
 -20   2  27       55.17       53.11     20.18 o 
 -18   2  27       37.05       16.55     21.03 o 
 -16   2  27       35.99       48.65     21.42 o 
 -14   2  27      125.44      129.88     27.36 o 
 -12   2  27       27.14       26.32     17.44 o 
 -29   3  27       17.35       16.68     20.66 o 
 -27   3  27       23.31       95.25     24.45 o 
 -25   3  27      264.55      322.07     35.60 o 
 -23   3  27      176.05      181.96     25.84 o 
 -21   3  27       47.51       47.92     20.80 o 
 -19   3  27       66.00       69.91     30.09 o 
 -17   3  27      121.72      134.42     29.98 o 
 -15   3  27       68.55       72.89     24.69 o 
 -34   0  28      299.02      385.77     67.97 o 
 -32   0  28      213.47      255.28     55.19 o 
 -30   0  28     1405.15     1050.41     86.22 o 
 -28   0  28      666.78      678.12     77.04 o 
 -26   0  28      217.14      210.20     46.25 o 
 -24   0  28      628.38      501.62     63.79 o 
 -22   0  28      279.64      390.77     58.91 o 
 -20   0  28      586.04      782.58     77.27 o 
 -18   0  28      210.76      184.05     43.11 o 
 -33   1  28      631.41      622.11     56.40 o 
 -31   1  28      251.53      276.37     40.22 o 
 -29   1  28      250.79      237.92     36.14 o 
 -27   1  28      566.68      637.99     53.35 o 
 -25   1  28      533.46      539.62     47.90 o 
 -23   1  28        3.97        3.54     15.15 o 
 -21   1  28       54.50      101.62     23.73 o 
 -19   1  28      927.95      883.35     53.56 o 
 -17   1  28      355.04      282.47     53.68 o 
 -15   1  28       27.64       51.82     31.72 o 
 -32   2  28      113.86      126.57     33.87 o 
 -30   2  28        9.05       10.14     29.69 o 
 -28   2  28       72.77       67.84     22.67 o 
 -26   2  28      311.73      392.15     43.73 o 
 -24   2  28      197.20      265.52     37.34 o 
 -22   2  28      229.99      233.63     35.46 o 
 -20   2  28      285.51      251.10     52.99 o 
 -18   2  28       98.15       81.57     30.21 o 
 -16   2  28       40.52       52.34     20.46 o 
 -14   2  28       42.53       42.01     19.15 o 
 -29   3  28      195.79      187.65     36.55 o 
 -27   3  28      103.62       67.21     27.79 o 
 -25   3  28       60.01        9.23     19.81 o 
 -23   3  28      157.26      149.65     30.16 o 
 -21   3  28       36.77       63.13     21.44 o 
 -19   3  28        4.15        8.30     18.10 o 
 -17   3  28       24.00       18.34     20.32 o 
 -33   1  29        2.66       27.54     22.56 o 
 -31   1  29        1.12       42.12     24.86 o 
 -29   1  29       63.53       66.10     23.44 o 
 -27   1  29       61.40       93.69     35.15 o 
 -25   1  29      397.92      445.71     49.67 o 
 -23   1  29      139.36      149.87     28.67 o 
 -21   1  29       19.23       22.36     21.32 o 
 -19   1  29        2.59       16.27     22.89 o 
 -17   1  29       21.95       51.71     30.33 o 
 -32   2  29       10.98       -3.78     20.73 o 
 -30   2  29       87.74      134.15     37.47 o 
 -28   2  29       46.81       56.85     24.89 o 
 -26   2  29      210.87      238.08     64.20 o 
 -24   2  29       68.40       64.73     24.16 o 
 -22   2  29       15.77       67.04     35.90 o 
 -20   2  29        4.35       -1.74     26.26 o 
 -18   2  29       61.93       58.91     35.21 o 
 -16   2  29       62.53       76.38     23.16 o 
 -27   3  29        5.30      -32.30     32.30 o 
 -25   3  29      144.56      141.21     32.19 o 
 -23   3  29       32.41       29.18     20.01 o 
 -21   3  29        7.49       46.01     30.68 o 
 -32   0  30       72.49       82.27     38.81 o 
 -30   0  30      369.25      334.53     64.60 o 
 -28   0  30      469.94      469.78     71.58 o 
 -26   0  30      419.16      474.54     69.48 o 
 -24   0  30      456.62      520.09     69.83 o 
 -22   0  30      262.28      321.86     55.31 o 
 -20   0  30      446.32      262.60     51.71 o 
 -33   1  30      241.31      231.58     54.15 o 
 -31   1  30      265.64      247.83     39.08 o 
 -29   1  30      252.43      315.08     43.46 o 
 -27   1  30      334.47      362.75     45.36 o 
 -25   1  30      355.15      422.70     46.17 o 
 -23   1  30       30.44       12.48     22.14 o 
 -21   1  30       72.18       72.04     34.28 o 
 -19   1  30      205.65      273.52     54.50 o 
 -30   2  30       85.82      137.47     34.86 o 
 -28   2  30       15.19       25.17     22.79 o 
 -26   2  30       30.15       53.40     23.26 o 
 -24   2  30        4.11       18.11     20.60 o 
 -22   2  30       43.53       43.22     36.02 o 
 -20   2  30      265.87      152.45     50.55 o 
 -31   1  31       32.76       95.71     29.87 o 
 -29   1  31      126.13      104.12     29.99 o 
 -27   1  31       15.78       -0.73     21.07 o 
 -25   1  31       66.87      125.24     30.27 o 
 -23   1  31       29.54       46.73     23.72 o 
 -21   1  31        2.24      -11.50     27.65 o 
 -19   1  31       48.63       83.43     37.41 o 
 -26   2  31      382.68      324.39     45.18 o 
 -24   2  31       78.10       60.77     33.35 o 
 -30   0  32       68.67      111.78     46.01 o 
 -28   0  32      242.06      301.30     62.40 o 
 -26   0  32      123.29      137.34     48.10 o 
 -24   0  32      232.11      205.67     52.40 o 
 -22   0  32      302.42      381.47     65.07 o 
 -27   1  32      144.22      188.81     36.53 o 
 -25   1  32      152.10      227.82     39.35 o 
                                                 
